# Supplementary material for: Bis[bis­(1-ethyl­benzimidazol-2-ylmeth­yl) ether]cobalt(II) dipicrate dimethyl­formamide disolvate
Source: Acta Crystallogr Sect E Struct Rep Online. 2009 Sep 12;65(Pt 10):m1196–7. doi: 10.1107/S1600536809035934 (PMC2970309; doi:10.1107/S1600536809035934)
Supplement: Supplementary file 2 [file e-65-m1196-Isup2.hkl]

# 
# h,k,l, Fc-squared, Fo-squared, sigma(Fo-squared) and status flag 
# 
data_I
_shelx_title ' G0537 in P1                      P-1' 
_shelx_refln_list_code          4 
_shelx_F_calc_maximum      347.99 
_exptl_crystal_F_000      1385.68 
_reflns_d_resolution_high  0.8256 
 
loop_ 
 _symmetry_equiv_pos_as_xyz 
 'x, y, z' 
 '-x, -y, -z' 
 
_cell_length_a    13.8799 
_cell_length_b    14.6525 
_cell_length_c    16.5701 
_cell_angle_alpha 110.664 
_cell_angle_beta   96.470 
_cell_angle_gamma  99.612 
 
_shelx_F_squared_multiplier     1.000 
 
loop_ 
 _refln_index_h 
 _refln_index_k 
 _refln_index_l 
 _refln_F_squared_calc 
 _refln_F_squared_meas 
 _refln_F_squared_sigma 
 _refln_observed_status 
   2   0   0      159.59      170.52      3.83 o 
   3   0   0      607.50      610.85     13.03 o 
   4   0   0     8313.55     8323.36     96.31 o 
   5   0   0     2465.39     2113.35     21.11 o 
   6   0   0      106.58       91.55      7.41 o 
   7   0   0      105.04      183.03     14.35 o 
   8   0   0      361.06      438.05     12.98 o 
   9   0   0     1293.36     1153.28     20.53 o 
  10   0   0      827.89      834.62     29.67 o 
  11   0   0        6.05        0.00      8.12 o 
  12   0   0      890.76      784.24     23.45 o 
  13   0   0       39.66       54.42     22.77 o 
  14   0   0      176.11      171.46     23.97 o 
  15   0   0       13.30       15.19     19.89 o 
  16   0   0       88.49       60.41     30.13 o 
 -16   1   0      516.64      481.39     35.95 o 
 -15   1   0      581.94      580.00     39.54 o 
 -14   1   0       10.89        0.99     13.59 o 
 -13   1   0       44.02       41.02     17.40 o 
 -12   1   0       55.73       32.17     12.27 o 
 -11   1   0       81.33       74.84     12.76 o 
 -10   1   0      242.79      230.72     21.90 o 
  -9   1   0     1485.75     1578.49     27.45 o 
  -8   1   0      504.32      503.29     17.18 o 
  -7   1   0      874.53      882.49     15.49 o 
  -6   1   0       33.64       61.20      8.55 o 
  -5   1   0     5789.05     5960.03     47.83 o 
  -4   1   0       15.19       16.85      6.67 o 
  -3   1   0    50454.19    48894.21    470.95 o 
  -2   1   0      836.49      696.51      7.78 o 
   2   1   0        3.13        9.92      2.99 o 
   3   1   0     6233.16     5762.69     42.22 o 
   4   1   0      625.27      646.22     11.89 o 
   5   1   0      730.42      658.41     14.34 o 
   6   1   0     5055.59     4387.64     38.57 o 
   7   1   0     1880.95     1866.95     22.30 o 
   8   1   0     3642.47     3437.41     39.24 o 
   9   1   0     1121.15     1176.61     24.30 o 
  10   1   0     2776.17     2612.21     38.14 o 
  11   1   0     1249.77     1245.91     25.54 o 
  12   1   0      251.71      210.17     19.26 o 
  13   1   0      405.55      336.33     31.63 o 
  14   1   0       30.62       35.45     14.55 o 
  15   1   0      366.48      354.98     27.65 o 
  16   1   0       60.22       51.72     18.46 o 
 -16   2   0        5.30        0.00     15.82 o 
 -14   2   0      223.15      257.70     26.93 o 
 -13   2   0       54.23       37.68     13.65 o 
 -12   2   0       26.69       21.23     11.78 o 
 -11   2   0      306.87      313.71     16.99 o 
 -10   2   0      859.24      854.18     20.77 o 
  -9   2   0       97.31      131.21     14.52 o 
  -8   2   0    10504.63    10886.93     93.95 o 
  -7   2   0    12777.64    13080.07    108.21 o 
  -6   2   0      210.78      250.05     11.88 o 
  -5   2   0     6545.29     6281.45     59.08 o 
  -4   2   0    20929.26    20774.74    164.11 o 
  -3   2   0     1014.35      823.23     13.48 o 
  -2   2   0     3801.79     3350.38     26.62 o 
  -1   2   0     1193.07      950.02      9.71 o 
   0   2   0      869.55      829.43      9.21 o 
   1   2   0     1957.18     1695.32     21.25 o 
   2   2   0    10602.40    10648.33    106.06 o 
   3   2   0      152.75      150.00      8.65 o 
   4   2   0     3295.81     3189.29     37.86 o 
   5   2   0     2926.94     2766.18     27.98 o 
   6   2   0      437.26      385.11     23.23 o 
   7   2   0     1620.58     1843.87     22.39 o 
   8   2   0     3517.62     3515.40     40.61 o 
   9   2   0     1872.40     1937.25     27.45 o 
  10   2   0      124.40      126.19     12.62 o 
  11   2   0      513.61      526.74     19.31 o 
  12   2   0      136.54      160.91     18.62 o 
  13   2   0      545.16      509.57     26.78 o 
  14   2   0       78.02       75.90     26.37 o 
  15   2   0        2.22        0.00     13.77 o 
 -15   3   0      348.56      365.45     31.88 o 
 -13   3   0      706.47      781.33     50.67 o 
 -12   3   0       76.95       83.12     14.91 o 
 -11   3   0       31.21       31.73     15.32 o 
 -10   3   0      545.19      472.12     44.24 o 
  -9   3   0     2761.01     2845.59     56.46 o 
  -8   3   0      376.74      307.95     23.85 o 
  -7   3   0      270.11      222.06     25.08 o 
  -6   3   0        1.63        9.14      6.44 o 
  -5   3   0     1745.05     1507.19     19.35 o 
  -4   3   0     1194.07     1210.92     17.24 o 
  -3   3   0     2263.48     2289.82     40.45 o 
  -2   3   0      914.73      861.81     22.06 o 
  -1   3   0      388.94      388.61      9.53 o 
   0   3   0    11249.06    11226.25     83.52 o 
   1   3   0     7719.03     7904.72     62.16 o 
   2   3   0     9951.76    10308.11     86.29 o 
   3   3   0      698.49      734.78     15.33 o 
   4   3   0      149.26      168.52      9.88 o 
   5   3   0     3113.42     3466.96     44.63 o 
   6   3   0     1655.62     1611.25     27.96 o 
   7   3   0        7.40       10.38      6.46 o 
   8   3   0      413.78      404.21     16.28 o 
   9   3   0      762.64      800.59     18.77 o 
  10   3   0      345.44      366.00     16.56 o 
  11   3   0      381.47      405.13     21.81 o 
  12   3   0      395.77      383.49     19.90 o 
  13   3   0       99.56       91.44     19.29 o 
  14   3   0       66.48       84.74     25.20 o 
  15   3   0        2.30       12.85     34.34 o 
 -15   4   0      200.71      222.12     28.66 o 
 -14   4   0        5.73       12.85     20.26 o 
 -13   4   0      494.09      567.99     23.57 o 
 -12   4   0      574.63      642.03     50.79 o 
 -11   4   0     1607.00     1575.95     44.27 o 
 -10   4   0     2813.83     2733.43     60.16 o 
  -9   4   0      238.19      321.42     15.16 o 
  -8   4   0      286.40      330.91     18.66 o 
  -7   4   0       58.81       32.60      8.61 o 
  -6   4   0     1472.06     1493.70     21.34 o 
  -5   4   0       88.15       54.54     10.38 o 
  -4   4   0      560.63      509.85     25.22 o 
  -3   4   0    16314.13    16962.33    132.54 o 
  -2   4   0     4399.46     4727.45     45.36 o 
  -1   4   0      569.27      486.99     37.22 o 
   0   4   0    50004.95    53577.18    520.31 o 
   1   4   0     5617.53     5145.96     44.79 o 
   2   4   0      667.96      572.76      9.77 o 
   3   4   0        7.18       18.03      2.22 o 
   4   4   0       48.32       39.04      8.40 o 
   5   4   0      312.06      252.56     13.10 o 
   6   4   0     1388.76     1550.52     28.70 o 
   7   4   0     1308.85     1435.71     29.93 o 
   8   4   0     2171.29     2298.46     43.06 o 
   9   4   0     1408.34     1385.11     50.45 o 
  10   4   0      317.37      374.60     24.71 o 
  11   4   0      353.15      349.65     26.19 o 
  12   4   0       95.92      139.84     24.21 o 
  13   4   0      335.75      347.41     32.12 o 
  14   4   0      260.60      265.36     50.90 o 
 -16   5   0      279.97      273.52     37.56 o 
 -15   5   0        2.74        9.14     14.24 o 
 -14   5   0      749.12      635.43     39.54 o 
 -13   5   0      603.19      635.16     25.05 o 
 -12   5   0       14.02       23.98     16.26 o 
 -11   5   0        2.31        9.10     11.08 o 
 -10   5   0       26.67       16.02     10.73 o 
  -9   5   0       44.89       67.90     14.31 o 
  -8   5   0      444.92      458.53     16.53 o 
  -7   5   0       62.58       16.67      8.51 o 
  -6   5   0      817.34      858.19     20.29 o 
  -5   5   0      199.79      361.79     15.15 o 
  -4   5   0     2330.16     2459.63     38.41 o 
  -3   5   0      865.80      713.62     17.37 o 
  -2   5   0       94.02      117.75      9.43 o 
  -1   5   0      685.87      493.66     13.10 o 
   0   5   0       98.28       71.30      5.08 o 
   1   5   0     1066.38     1015.90      9.01 o 
   2   5   0      223.43      322.24     17.30 o 
   3   5   0     1398.06     1380.59     14.23 o 
   4   5   0       77.15       37.55      9.03 o 
   5   5   0     3034.56     3066.56     44.35 o 
   6   5   0        1.84        0.00      8.65 o 
   7   5   0      414.30      438.16     20.51 o 
   8   5   0      257.69      278.97     20.01 o 
   9   5   0      193.83      235.22     21.99 o 
  10   5   0      132.69      130.70     33.11 o 
  11   5   0      132.92      173.19     23.22 o 
  12   5   0       11.58        0.00     14.58 o 
  13   5   0      191.77      202.35     44.72 o 
  14   5   0        2.09        0.00     16.06 o 
 -16   6   0      171.42      154.06     22.58 o 
 -15   6   0       85.78       67.63     23.07 o 
 -14   6   0      289.98      237.93     21.56 o 
 -13   6   0     1651.32     1626.21     36.23 o 
 -12   6   0       77.22       63.54     19.10 o 
 -11   6   0      317.76      364.11     19.98 o 
 -10   6   0      119.16      132.33     18.49 o 
  -9   6   0      364.62      360.45     17.93 o 
  -8   6   0     1253.85     1164.33     27.56 o 
  -7   6   0      671.72      649.93     18.51 o 
  -6   6   0       58.97       24.01     13.22 o 
  -5   6   0       67.75      103.50     11.00 o 
  -4   6   0        9.38       28.77     13.97 o 
  -3   6   0        2.45        3.09      6.46 o 
  -2   6   0      904.92      919.62     20.03 o 
  -1   6   0       29.67       50.26      8.55 o 
   0   6   0      999.78      936.48      9.36 o 
   1   6   0      876.70      761.35     14.94 o 
   2   6   0     1785.10     1764.16     35.89 o 
   3   6   0      168.63      248.82     30.39 o 
   4   6   0      958.62      952.48     44.01 o 
   5   6   0      468.27      495.13     14.64 o 
   6   6   0        2.59        0.00     10.13 o 
   7   6   0      152.38      169.99     17.30 o 
   8   6   0      232.57      216.20     30.89 o 
   9   6   0     1335.98     1389.11     38.82 o 
  10   6   0      964.28     1027.82     36.09 o 
  11   6   0       47.19       58.30     21.00 o 
  12   6   0        0.69       11.36     29.15 o 
  13   6   0        1.40       17.29     20.75 o 
 -15   7   0      288.54      294.04     28.70 o 
 -14   7   0       68.87       76.79     21.79 o 
 -13   7   0      863.69      770.53     34.18 o 
 -12   7   0      439.27      439.86     22.45 o 
 -11   7   0      188.20      218.51     19.21 o 
 -10   7   0      404.27      449.77     25.05 o 
  -9   7   0      587.96      543.25     23.36 o 
  -8   7   0     1917.14     1883.86     36.32 o 
  -7   7   0      294.35      206.03     14.82 o 
  -6   7   0      207.24      210.62     14.22 o 
  -5   7   0      762.78      588.18     23.36 o 
  -4   7   0      388.38      381.34     17.30 o 
  -3   7   0     7415.06     7311.91     66.73 o 
  -2   7   0      617.17      699.29     28.18 o 
  -1   7   0     4861.12     4548.40     49.80 o 
   0   7   0       64.65       31.91      4.70 o 
   1   7   0     1138.13      967.86     10.10 o 
   2   7   0     7843.17     7904.36    121.97 o 
   3   7   0      876.66      922.71     45.25 o 
   4   7   0      445.10      485.63     41.77 o 
   5   7   0       12.00        2.87      9.76 o 
   6   7   0      137.89      143.24     13.53 o 
   7   7   0      123.95      137.46     12.61 o 
   8   7   0     1904.67     1767.37     49.47 o 
   9   7   0     1235.72     1389.21     40.30 o 
  11   7   0      301.18      338.51     30.14 o 
  12   7   0      314.80      326.65     32.12 o 
  13   7   0        0.79       16.06     33.85 o 
 -16   8   0       89.91       80.78     21.46 o 
 -15   8   0      104.50      108.28     21.35 o 
 -14   8   0       33.85       29.94     26.38 o 
 -13   8   0      564.41      554.76     30.76 o 
 -12   8   0       50.53       36.43     15.72 o 
 -11   8   0      104.61      136.76     18.53 o 
 -10   8   0       95.21       95.81     27.00 o 
  -9   8   0      535.32      555.68     27.43 o 
  -8   8   0      812.28      838.70     29.22 o 
  -7   8   0      729.13      818.22     27.18 o 
  -6   8   0      842.83      772.89     25.38 o 
  -5   8   0      960.44      884.97     25.30 o 
  -4   8   0     2886.34     2876.83     36.08 o 
  -3   8   0      388.09      467.94     16.69 o 
  -2   8   0     2307.96     2304.75     42.10 o 
  -1   8   0      690.17      715.09     10.51 o 
   0   8   0       92.43       92.89      6.52 o 
   1   8   0        2.08        0.00      2.57 o 
   2   8   0     1766.07     2121.41     45.77 o 
   3   8   0     1515.76     1588.26     41.80 o 
   4   8   0       69.63      115.38     21.99 o 
   5   8   0     1562.16     1655.85     31.90 o 
   6   8   0      522.14      464.88     19.25 o 
   7   8   0      132.67      161.39     18.32 o 
   8   8   0     2296.06     2325.05     39.94 o 
   9   8   0      425.47      451.71     38.80 o 
  10   8   0      578.62      620.98     27.16 o 
  11   8   0      110.49      116.61     25.20 o 
  12   8   0      230.26      229.53     48.92 o 
 -15   9   0      485.71      481.77     38.18 o 
 -14   9   0        4.32        0.00     15.34 o 
 -13   9   0       46.87       55.19     21.57 o 
 -12   9   0       26.41       39.82     20.47 o 
 -11   9   0       65.70       65.68     17.05 o 
 -10   9   0      352.24      359.00     26.26 o 
  -9   9   0      554.36      579.84     24.61 o 
  -8   9   0     6822.94     6939.33     90.36 o 
  -7   9   0       83.23       83.84     17.95 o 
  -6   9   0     1292.93     1284.84     41.09 o 
  -5   9   0     4223.56     4338.07     57.52 o 
  -4   9   0      104.99      135.68     17.88 o 
  -3   9   0       31.09       13.74     10.74 o 
  -2   9   0     1091.06     1330.50     30.49 o 
  -1   9   0       64.19       93.63      5.79 o 
   0   9   0      843.50      801.54     12.51 o 
   1   9   0     4805.38     5014.78     40.44 o 
   2   9   0     2245.48     2411.45     53.95 o 
   3   9   0      123.24      148.24     23.97 o 
   4   9   0      674.14      792.91     37.57 o 
   5   9   0      257.77      272.22     22.73 o 
   6   9   0      206.52      197.46     16.91 o 
   7   9   0      374.08      374.50     31.86 o 
   8   9   0      319.91      429.20     38.30 o 
   9   9   0      382.08      475.97     24.96 o 
  10   9   0      757.03      882.07     40.78 o 
  11   9   0      133.12      153.67     28.41 o 
 -15  10   0      277.37      265.82     27.23 o 
 -14  10   0      135.73      168.28     34.59 o 
 -13  10   0       50.18       54.43     22.34 o 
 -12  10   0      398.17      452.65     26.90 o 
 -11  10   0      472.46      465.82     25.72 o 
 -10  10   0      217.68      267.60     26.13 o 
  -9  10   0      276.07      281.79     27.67 o 
  -8  10   0      584.65      531.86     24.64 o 
  -7  10   0      769.89      866.67     31.97 o 
  -6  10   0      139.90      119.62     19.86 o 
  -5  10   0     2038.25     2163.77     44.54 o 
  -4  10   0      104.59      126.31     19.42 o 
  -3  10   0      546.02      615.16     48.19 o 
  -2  10   0       37.30       75.19     10.97 o 
  -1  10   0      132.43      146.57      9.36 o 
   0  10   0     1606.38     1729.44     19.71 o 
   1  10   0      575.24      522.30     23.05 o 
   2  10   0     3895.93     4510.75     81.50 o 
   3  10   0        0.72        0.00     28.90 o 
   4  10   0      152.51      106.49     25.70 o 
   5  10   0        9.49        7.91     19.52 o 
   6  10   0        9.92        8.48     23.47 o 
   7  10   0      311.89      357.29     37.06 o 
   8  10   0        0.92       13.47     13.66 o 
   9  10   0      311.49      332.83     30.64 o 
  10  10   0        2.14        0.00     15.07 o 
 -14  11   0        0.67        0.00     20.50 o 
 -13  11   0      421.06      536.15     68.82 o 
 -12  11   0        4.19       11.01     25.07 o 
 -11  11   0      237.12      290.64     29.56 o 
 -10  11   0       48.92       25.59     18.97 o 
  -9  11   0       23.13       22.72     15.20 o 
  -8  11   0      957.57      908.92     29.62 o 
  -7  11   0     1932.50     1979.15     45.44 o 
  -6  11   0      430.71      499.75     23.94 o 
  -5  11   0      104.74      145.99     18.34 o 
  -4  11   0     3008.31     3100.93     46.56 o 
  -3  11   0      615.53      579.67     15.38 o 
  -2  11   0       48.20       64.60      7.44 o 
  -1  11   0      251.78      276.94     36.57 o 
   0  11   0       15.64       12.16      7.78 o 
   1  11   0      487.53      531.47    102.56 o 
   2  11   0      471.29      567.40     36.08 o 
   3  11   0       37.22       66.21     24.71 o 
   4  11   0      191.13      173.45     29.40 o 
   5  11   0      565.56      630.18     40.04 o 
   6  11   0      399.32      453.56     29.69 o 
   7  11   0        0.23        0.16     11.47 o 
   8  11   0      391.44      442.80     32.12 o 
   9  11   0       48.84       51.54     18.67 o 
 -13  12   0      167.10      155.36     24.22 o 
 -12  12   0      197.82      330.57     31.43 o 
 -11  12   0       41.19       23.37     17.17 o 
 -10  12   0      375.09      403.76     31.39 o 
  -9  12   0      496.63      466.59     42.01 o 
  -8  12   0       19.71        7.62     21.98 o 
  -7  12   0      419.54      563.78     30.97 o 
  -6  12   0      162.07      191.57     24.17 o 
  -5  12   0        9.92       15.26     14.06 o 
  -4  12   0       75.25       76.28      9.64 o 
  -3  12   0        5.19        0.00      7.02 o 
  -2  12   0     1143.12     1156.95     63.25 o 
  -1  12   0      252.47      236.60     28.97 o 
   0  12   0        1.98        5.95      5.54 o 
   1  12   0      275.39      240.66     30.64 o 
   2  12   0      597.49      766.87     41.77 o 
   3  12   0       66.09       63.99     41.75 o 
   4  12   0       99.31       89.19     28.91 o 
   5  12   0       50.96       57.81     44.22 o 
   6  12   0      340.87      426.81     35.83 o 
   7  12   0     1179.28     1347.96     41.42 o 
   8  12   0       34.12       76.13     20.14 o 
 -13  13   0        1.57        0.00     20.29 o 
 -12  13   0       87.83       82.52     22.34 o 
 -11  13   0      492.89      584.73     36.77 o 
 -10  13   0        1.63        0.00     15.09 o 
  -9  13   0      164.21      195.80     23.31 o 
  -8  13   0      551.47      612.07     28.91 o 
  -7  13   0        5.51        0.00     15.68 o 
  -6  13   0      343.86      350.82     51.15 o 
  -5  13   0       61.02       41.30     11.78 o 
  -4  13   0       55.26       41.48     13.97 o 
  -3  13   0       32.85       23.02     11.41 o 
  -2  13   0      762.34      844.92     30.04 o 
  -1  13   0        0.82        0.00      5.91 o 
   0  13   0      278.56      325.95     24.09 o 
   1  13   0       24.35       54.60     42.25 o 
   2  13   0      242.66      202.85     32.86 o 
   3  13   0      152.11      166.28     32.86 o 
   4  13   0        1.45        0.00     33.35 o 
   5  13   0      195.17        5.68     23.47 o 
   6  13   0       56.23       80.05     38.05 o 
   7  13   0       10.78       13.65     16.35 o 
 -11  14   0        1.28       29.03     31.77 o 
 -10  14   0       64.51       52.60     20.51 o 
  -9  14   0      126.25      126.58     27.04 o 
  -8  14   0      229.56      280.23     25.94 o 
  -7  14   0       43.04       11.15     26.81 o 
  -6  14   0      243.53      193.18     17.92 o 
  -5  14   0       73.33       63.49     21.25 o 
  -4  14   0      366.07      323.91     30.88 o 
  -3  14   0      766.68      810.81     77.80 o 
  -2  14   0       28.47       32.12      7.78 o 
  -1  14   0      253.39      203.60      9.39 o 
   0  14   0       33.71       23.22      3.95 o 
   1  14   0      644.14      653.67     43.99 o 
   2  14   0      113.04        8.89     22.98 o 
   3  14   0       10.17        0.00     37.30 o 
   4  14   0      307.01      379.77     42.00 o 
   5  14   0        5.52        8.00     16.74 o 
 -10  15   0       98.62       96.97     38.12 o 
  -9  15   0        5.05       14.89     18.16 o 
  -8  15   0       15.14        5.35     10.26 o 
  -7  15   0       44.05       31.82     12.04 o 
  -6  15   0      336.29      343.40     36.32 o 
  -5  15   0      540.82      519.69     22.49 o 
  -4  15   0        0.38        8.15      8.63 o 
  -3  15   0      263.48       99.04     68.81 o 
  -2  15   0      348.28      286.31     78.33 o 
  -1  15   0        1.56        0.00      4.10 o 
   0  15   0      161.90       10.13     24.46 o 
   1  15   0       56.05       20.01     27.18 o 
   2  15   0       88.05        0.00     42.49 o 
   3  15   0        4.73        7.91     25.45 o 
  -7  16   0       19.58       10.94     14.16 o 
  -6  16   0      557.82      462.11     24.46 o 
  -5  16   0        0.43        0.00      9.39 o 
  -4  16   0      419.72      449.20     35.46 o 
  -3  16   0      398.38      313.57     96.00 o 
  -1  16   0       45.77        9.14     25.20 o 
   0  16   0       84.73        0.00     27.92 o 
  -1 -16   1      144.40        0.00     46.20 o 
   0 -16   1       98.59       11.36     26.19 o 
   1 -16   1       80.79        0.00     16.80 o 
   2 -16   1        5.41        2.47      9.39 o 
   3 -16   1      441.74      321.23     16.06 o 
   4 -16   1      162.78        0.00     15.37 o 
   5 -16   1       20.30       12.60     11.12 o 
   6 -16   1      424.85      413.15     23.97 o 
   7 -16   1       20.32        6.15     11.43 o 
   8 -16   1      866.98      963.18     39.91 o 
  -4 -15   1        6.15        0.00     42.00 o 
  -3 -15   1      120.73       12.85     26.68 o 
  -2 -15   1      276.68        0.00     34.84 o 
  -1 -15   1       38.67        0.00     23.22 o 
   1 -15   1       95.51       52.62      9.88 o 
   2 -15   1      447.96      375.38     66.60 o 
   3 -15   1       14.38        6.51      7.04 o 
   4 -15   1       18.16       10.58     11.61 o 
   5 -15   1      381.14      317.77     19.77 o 
   6 -15   1       85.74        0.00     10.62 o 
   7 -15   1        1.80        7.56     16.33 o 
   8 -15   1        1.26       33.79     23.08 o 
   9 -15   1        2.75        0.00     13.52 o 
  10 -15   1       36.29       71.52     27.36 o 
  -6 -14   1        1.27        0.00     16.53 o 
  -5 -14   1       24.39        0.00     41.01 o 
  -4 -14   1       57.00        0.00     23.72 o 
  -3 -14   1       43.44        7.66     37.80 o 
  -2 -14   1      586.12      741.13     45.97 o 
  -1 -14   1      491.83      609.39     43.74 o 
   0 -14   1      100.77       46.38     19.87 o 
   1 -14   1      261.58      228.21     40.65 o 
   2 -14   1        5.92        3.93      8.26 o 
   3 -14   1      647.25      578.20     81.06 o 
   4 -14   1       71.60       56.14     23.40 o 
   5 -14   1       41.34        0.00     15.07 o 
   6 -14   1       39.59       25.69     24.95 o 
   7 -14   1       15.76        0.00     20.63 o 
   8 -14   1      273.09      285.19     26.10 o 
   9 -14   1       25.58        0.01     25.82 o 
  10 -14   1      316.47      344.00     33.36 o 
  11 -14   1       37.54       46.50     21.01 o 
  12 -14   1       12.35       18.26     23.81 o 
  -7 -13   1       25.68       31.60     17.71 o 
  -6 -13   1        0.88        7.70     14.79 o 
  -5 -13   1       28.52        0.00     21.99 o 
  -4 -13   1        0.43        0.00     23.72 o 
  -3 -13   1      589.43      653.66     43.74 o 
  -2 -13   1       14.59       24.95     37.55 o 
  -1 -13   1      203.22      179.38     30.88 o 
   0 -13   1      419.34      440.99     25.59 o 
   1 -13   1      108.66       68.18     11.53 o 
   2 -13   1      956.56     1064.85     95.68 o 
   3 -13   1       19.60        7.58      6.69 o 
   4 -13   1        2.38        5.41     13.19 o 
   5 -13   1       35.07       44.78     20.76 o 
   6 -13   1        6.28        3.72     21.31 o 
   7 -13   1       51.26       52.95     21.92 o 
   8 -13   1      436.45      423.25     31.79 o 
   9 -13   1      180.26      170.24     27.64 o 
  10 -13   1       48.78       39.12     19.18 o 
  11 -13   1      294.59      294.50     31.49 o 
  12 -13   1       35.26       49.46     20.91 o 
  13 -13   1       47.85       38.79     33.47 o 
  -9 -12   1        8.63       28.90     31.62 o 
  -8 -12   1        3.11        5.73     14.85 o 
  -7 -12   1      418.34      455.11     26.02 o 
  -6 -12   1      170.32      197.88     20.55 o 
  -5 -12   1      130.46      161.09     32.37 o 
  -4 -12   1      167.80      206.55     32.86 o 
  -3 -12   1      260.07      325.16     54.61 o 
  -2 -12   1     1047.08     1104.04     46.72 o 
  -1 -12   1      343.09        0.12      1.98 o 
   0 -12   1      296.23      239.44     19.98 o 
   1 -12   1      574.92      562.20     40.65 o 
   2 -12   1      489.71      399.11     19.03 o 
   4 -12   1      102.83      101.30     24.95 o 
   5 -12   1        2.48       14.58     20.01 o 
   6 -12   1      369.07      358.82     23.41 o 
   7 -12   1     2465.52     2504.38     45.30 o 
   8 -12   1      174.90      170.02     25.74 o 
   9 -12   1      450.64      428.12     41.02 o 
  10 -12   1      752.08      807.83     37.67 o 
  11 -12   1       72.73       86.59     25.13 o 
  12 -12   1      142.44      144.57     23.55 o 
  13 -12   1      391.99      395.41     29.45 o 
  14 -12   1      283.60      286.75     39.16 o 
 -10 -11   1      108.05      132.67     38.05 o 
  -9 -11   1      127.66      114.40     21.42 o 
  -8 -11   1      403.82      523.85     26.45 o 
  -7 -11   1       72.14       88.18     17.89 o 
  -6 -11   1      672.08      742.72     26.74 o 
  -5 -11   1      701.16      746.40     64.01 o 
  -4 -11   1       84.25       85.73     25.94 o 
  -3 -11   1       84.73       60.78     24.46 o 
  -2 -11   1        2.45       19.52     32.61 o 
  -1 -11   1      769.55      811.35     31.81 o 
   0 -11   1       44.61       59.00     13.22 o 
   1 -11   1      316.07      262.83     20.39 o 
   2 -11   1      119.02       71.54     77.83 o 
   3 -11   1     1077.29     1129.39     41.29 o 
   4 -11   1     2599.66     2640.97     42.35 o 
   5 -11   1      480.04      523.29     23.67 o 
   6 -11   1      275.67      269.94     20.87 o 
   7 -11   1     1262.23     1245.36     44.75 o 
   8 -11   1      878.54      965.28     34.89 o 
   9 -11   1        1.23        0.00     16.55 o 
  10 -11   1      105.27      148.22     21.99 o 
  11 -11   1      906.28     1001.73     33.74 o 
  12 -11   1       27.91       36.66     21.93 o 
  13 -11   1      688.25      710.47     38.90 o 
  14 -11   1        1.44        6.75     16.00 o 
 -11 -10   1      130.94      186.78     39.78 o 
 -10 -10   1      195.53      223.60     23.51 o 
  -9 -10   1      811.18      872.53     31.22 o 
  -8 -10   1       62.85       70.16     20.51 o 
  -7 -10   1       43.33       56.84     15.17 o 
  -6 -10   1      298.25      357.14     38.67 o 
  -5 -10   1     1506.50     1668.21     52.92 o 
  -4 -10   1      398.76      387.97     51.40 o 
  -3 -10   1      180.19      229.29     28.17 o 
  -2 -10   1      741.93      740.80     35.35 o 
  -1 -10   1      198.86      188.75     12.64 o 
   0 -10   1     1361.02     1259.80     15.93 o 
   1 -10   1      301.38      256.39      7.80 o 
   2 -10   1      333.41      393.10     30.40 o 
   3 -10   1      691.79      668.80     60.07 o 
   4 -10   1     1367.72     1376.79     28.94 o 
   5 -10   1     1743.55     1570.43     31.57 o 
   6 -10   1      469.90      471.29     21.65 o 
   7 -10   1     1573.08     1472.67     32.77 o 
   8 -10   1       20.17       31.54     24.17 o 
   9 -10   1       17.06       14.37     16.90 o 
  10 -10   1        6.38       28.43     15.27 o 
  11 -10   1      491.82      623.67     27.72 o 
  12 -10   1      439.27      474.77     37.19 o 
  13 -10   1       14.18        0.00     15.42 o 
  14 -10   1      231.17      240.73     30.73 o 
  15 -10   1       46.50       64.80     21.25 o 
 -12  -9   1        0.40       20.75     29.40 o 
 -11  -9   1      201.90      220.02     30.70 o 
 -10  -9   1        0.91       14.33     18.03 o 
  -9  -9   1        9.81       10.87     16.55 o 
  -8  -9   1       22.48       11.86     21.49 o 
  -7  -9   1        8.67       14.49     15.40 o 
  -6  -9   1     1425.63     1539.26     37.01 o 
  -5  -9   1       80.30       76.34     23.72 o 
  -4  -9   1     2473.32     2639.29     59.15 o 
  -3  -9   1     1276.09     1448.87     43.28 o 
  -2  -9   1      868.25      994.56     54.88 o 
  -1  -9   1     1007.14     1103.85     20.96 o 
   0  -9   1       33.14       32.12      3.59 o 
   1  -9   1     4688.38     4841.96     53.85 o 
   2  -9   1       45.53       44.10     14.29 o 
   3  -9   1     1009.34      946.50     33.26 o 
   4  -9   1      322.16      291.34     16.68 o 
   5  -9   1        1.92        0.38     15.93 o 
   6  -9   1       41.22       23.35     14.55 o 
   7  -9   1      532.46      554.02     22.26 o 
   8  -9   1     3130.77     3122.33     51.69 o 
   9  -9   1        3.72       16.39     13.42 o 
  10  -9   1       51.32       82.56     20.31 o 
  11  -9   1     1189.96     1166.34     32.00 o 
  12  -9   1      101.14      159.14     32.50 o 
  13  -9   1      274.17      254.66     29.40 o 
  14  -9   1        1.01        0.00     14.98 o 
  15  -9   1       10.55       10.53     16.28 o 
 -12  -8   1       50.66      102.28     42.00 o 
 -11  -8   1       64.27       81.03     23.72 o 
 -10  -8   1       70.63       53.66     12.18 o 
  -9  -8   1     1059.70     1119.58     49.94 o 
  -8  -8   1        4.00        0.00     11.83 o 
  -7  -8   1      593.05      678.46     45.23 o 
  -6  -8   1      346.53      411.41     18.19 o 
  -5  -8   1      548.93      581.42     20.97 o 
  -4  -8   1       54.06       58.80     19.52 o 
  -3  -8   1      110.21      157.88     21.74 o 
  -2  -8   1        6.56        5.44     13.09 o 
  -1  -8   1     3193.38     3395.44     24.70 o 
   0  -8   1       26.63        9.55      2.85 o 
   1  -8   1      494.73      545.60     17.21 o 
   2  -8   1       20.60        9.12     10.58 o 
   3  -8   1      640.38      762.11     19.23 o 
   4  -8   1     4873.40     4916.90     63.26 o 
   5  -8   1     1661.02     1633.91     27.20 o 
   6  -8   1       21.87       18.55     10.72 o 
   7  -8   1      112.13       84.92     16.83 o 
   8  -8   1     1819.55     1842.24     56.65 o 
   9  -8   1     1385.69     1490.05     36.75 o 
  10  -8   1        4.38       29.81     22.89 o 
  11  -8   1      254.91      275.77     25.86 o 
  12  -8   1      115.88      117.68     18.50 o 
  13  -8   1       45.59       61.88     20.46 o 
  14  -8   1      137.97      156.02     21.38 o 
  15  -8   1        0.60       13.53     19.33 o 
  16  -8   1      268.59      272.76     26.62 o 
 -13  -7   1       14.88       11.86     32.86 o 
 -12  -7   1      358.58      280.99     40.28 o 
 -11  -7   1      191.37      229.09     29.53 o 
 -10  -7   1      412.36      382.03     28.17 o 
  -9  -7   1      824.27      886.47     39.55 o 
  -8  -7   1      161.96      169.01     22.73 o 
  -7  -7   1       96.37       95.33     17.43 o 
  -6  -7   1        0.94        6.02      8.59 o 
  -5  -7   1      503.29      513.15     18.61 o 
  -4  -7   1      791.86      836.59     30.90 o 
  -3  -7   1      945.98      942.83     30.17 o 
  -2  -7   1     1544.08     1928.22     55.42 o 
  -1  -7   1     8167.27     8666.38     56.52 o 
   0  -7   1     1576.28     1501.03     23.27 o 
   1  -7   1      100.63      130.72     11.18 o 
   2  -7   1      107.62      120.26     17.82 o 
   3  -7   1      816.99      715.01     17.40 o 
   4  -7   1     3170.08     3305.46     48.21 o 
   5  -7   1     2717.09     2958.13     39.58 o 
   6  -7   1     3206.20     3294.92     38.97 o 
   7  -7   1      279.67      359.59     16.75 o 
   8  -7   1        4.54        9.57     12.70 o 
   9  -7   1      844.46      792.87     28.25 o 
  10  -7   1      194.62      201.50     21.62 o 
  11  -7   1       41.95       24.46     13.72 o 
  12  -7   1      983.98      961.19     28.41 o 
  13  -7   1      175.76      175.47     27.05 o 
  14  -7   1      466.56      403.65     38.91 o 
  15  -7   1      112.70      112.87     23.81 o 
  16  -7   1       22.06       37.05     29.57 o 
 -14  -6   1      140.18      132.67     46.94 o 
 -13  -6   1       63.01       20.65     34.22 o 
 -12  -6   1        1.69       23.22     19.52 o 
 -11  -6   1       15.12       25.69     18.28 o 
 -10  -6   1      120.55      121.80     21.00 o 
  -9  -6   1     1097.93     1132.30     35.35 o 
  -8  -6   1     2682.41     2719.72     66.33 o 
  -7  -6   1      130.46      116.62     24.71 o 
  -6  -6   1      616.61      536.03     19.40 o 
  -5  -6   1       14.13       29.05     11.08 o 
  -4  -6   1     2695.78     2851.74     65.89 o 
  -3  -6   1      358.93      337.84     31.88 o 
  -2  -6   1      288.34      348.45     19.77 o 
  -1  -6   1     3370.06     3371.08     38.74 o 
   0  -6   1      802.13      751.34     20.03 o 
   1  -6   1     3610.05     3515.09     39.00 o 
   2  -6   1     2473.76     2282.98     29.69 o 
   3  -6   1       29.85       41.89      8.39 o 
   4  -6   1      618.96      614.36     15.47 o 
   5  -6   1      509.99      639.85     30.65 o 
   6  -6   1     1090.04     1128.07     29.93 o 
   7  -6   1        0.28        5.51      8.36 o 
   8  -6   1      149.99      224.46     22.24 o 
   9  -6   1       38.33       45.14     14.31 o 
  10  -6   1      114.37      103.88     14.74 o 
  11  -6   1        6.42       12.04     11.89 o 
  12  -6   1      822.50      769.87     25.48 o 
  13  -6   1       44.90       56.11     19.82 o 
  14  -6   1      130.44      124.98     22.37 o 
  15  -6   1      222.23      202.36     53.12 o 
  16  -6   1       55.14       82.06     20.47 o 
 -14  -5   1      174.52      166.03     30.14 o 
 -13  -5   1      109.21      109.20     39.53 o 
 -12  -5   1       93.59      115.62     23.96 o 
 -11  -5   1       25.50       37.06     18.03 o 
 -10  -5   1       67.86       79.80     29.65 o 
  -9  -5   1     3043.83     3060.47     56.20 o 
  -8  -5   1      110.42      129.46     16.55 o 
  -7  -5   1      148.98      117.61     14.58 o 
  -6  -5   1      163.17      205.33     14.33 o 
  -5  -5   1      784.15      825.28     20.77 o 
  -4  -5   1     2296.46     2473.23     17.18 o 
  -3  -5   1     3105.20     3077.64     46.62 o 
  -2  -5   1     3065.03     3261.75     46.88 o 
  -1  -5   1      834.62      802.51     23.87 o 
   0  -5   1    27503.71    27784.94    225.39 o 
   1  -5   1      218.91       89.09      9.17 o 
   2  -5   1      566.46      600.17     21.94 o 
   3  -5   1      289.53      300.59     11.88 o 
   4  -5   1       44.47       26.99      9.31 o 
   5  -5   1     2937.86     3017.20     35.80 o 
   6  -5   1      634.08      898.30     18.08 o 
   7  -5   1      408.11      420.79     17.23 o 
   8  -5   1     2795.80     2792.49     39.08 o 
   9  -5   1     2503.23     2369.06     37.71 o 
  10  -5   1     1342.94     1393.78     27.14 o 
  11  -5   1        3.16        7.96     10.86 o 
  12  -5   1       19.96       11.47     15.03 o 
  13  -5   1       98.83       81.94     16.50 o 
  14  -5   1      263.73      242.59     21.18 o 
  15  -5   1       31.95       56.33     26.93 o 
  16  -5   1      833.05      874.41     96.51 o 
 -15  -4   1        1.40        5.19     19.52 o 
 -14  -4   1        1.37       21.99     34.34 o 
 -13  -4   1       27.51       51.63     21.99 o 
 -12  -4   1      369.96      343.96     28.42 o 
 -11  -4   1      166.00      160.35     22.48 o 
 -10  -4   1       64.39       54.35     17.29 o 
  -9  -4   1     1291.15     1238.87     46.49 o 
  -8  -4   1     6727.92     6950.92     93.64 o 
  -7  -4   1      787.82      824.96     22.74 o 
  -6  -4   1      281.84      220.67     13.59 o 
  -5  -4   1      285.95      326.94     13.84 o 
  -4  -4   1       29.82       18.78      7.41 o 
  -3  -4   1     9077.32     9058.76     73.55 o 
  -2  -4   1       18.82       43.98     19.52 o 
  -1  -4   1    27896.41    28163.78    224.41 o 
   0  -4   1      461.20      423.26     15.20 o 
   1  -4   1     7202.98     6728.82     59.49 o 
   2  -4   1      162.32      213.99     28.42 o 
   3  -4   1     6146.10     6382.13     57.08 o 
   4  -4   1       75.09       74.61      8.65 o 
   5  -4   1      885.91      750.64     17.22 o 
   6  -4   1     6173.27     5870.89     61.89 o 
   7  -4   1     1380.72     1014.53     31.67 o 
   8  -4   1      250.31      312.42     35.09 o 
   9  -4   1      672.80      593.03     21.66 o 
  10  -4   1      701.39      733.03     35.10 o 
  11  -4   1       36.82       37.78     12.34 o 
  12  -4   1     1493.62     1176.10     43.03 o 
  13  -4   1      753.22      705.08     25.18 o 
  14  -4   1      120.72      111.92     26.93 o 
  15  -4   1     1431.78     1340.77     51.92 o 
 -15  -3   1      209.88      216.93     50.16 o 
 -14  -3   1      260.94      298.14     26.81 o 
 -13  -3   1       27.94        5.69     12.62 o 
 -12  -3   1       53.95       52.23     13.42 o 
 -11  -3   1      550.13      601.14     23.91 o 
 -10  -3   1     2584.97     2689.00     36.38 o 
  -9  -3   1       57.05       87.88     10.81 o 
  -8  -3   1     4966.49     5089.29     50.08 o 
  -7  -3   1     1817.64     1748.14     27.47 o 
  -6  -3   1      150.68      138.64     13.34 o 
  -5  -3   1     1168.22      958.16     19.54 o 
  -4  -3   1       50.15       57.07      7.91 o 
  -3  -3   1        3.37        5.68      5.44 o 
  -2  -3   1    25685.56    23019.20    204.85 o 
  -1  -3   1    12379.40    12661.10     99.76 o 
   0  -3   1     5325.84     5025.71     41.19 o 
   1  -3   1      168.54      194.15      8.71 o 
   2  -3   1     2839.28     2617.06     25.05 o 
   3  -3   1    10723.54    10366.42     80.00 o 
   4  -3   1     5203.40     4626.73     43.70 o 
   5  -3   1    19512.16    20142.24    164.15 o 
   6  -3   1     8496.26     7705.36     64.41 o 
   7  -3   1     1630.75     1735.91     22.87 o 
   8  -3   1      957.02      904.49     18.62 o 
   9  -3   1     1953.16     1640.90     25.68 o 
  10  -3   1        2.15        9.28     10.62 o 
  11  -3   1      908.35      927.85     23.36 o 
  12  -3   1      213.48      163.57     25.45 o 
  13  -3   1        8.80        0.00     10.97 o 
  14  -3   1      130.42      207.29     28.91 o 
  15  -3   1      241.27      303.91     30.39 o 
 -15  -2   1      129.66      106.66     23.08 o 
 -14  -2   1     1118.51     1158.50     46.03 o 
 -13  -2   1      317.72      357.92     20.13 o 
 -12  -2   1        1.50        0.00      9.74 o 
 -11  -2   1     1966.45     2095.82     32.89 o 
 -10  -2   1      114.66      118.31     12.66 o 
  -9  -2   1      519.81      503.47     18.41 o 
  -8  -2   1      567.42      610.74     17.44 o 
  -7  -2   1      601.91      592.28     16.44 o 
  -6  -2   1      816.24      825.81     19.14 o 
  -5  -2   1     3456.09     3415.07     37.35 o 
  -4  -2   1      166.51      135.40      7.89 o 
  -3  -2   1    12616.57    12573.65    109.33 o 
  -2  -2   1     2165.92     2139.59     24.34 o 
  -1  -2   1      139.61      162.58      2.47 o 
   1  -2   1     2147.08     1851.47     13.29 o 
   2  -2   1     2553.82     2278.24     39.45 o 
   3  -2   1    16493.78    16911.65    125.64 o 
   4  -2   1    49613.99    51170.64    961.22 o 
   5  -2   1     5403.25     5261.29     79.18 o 
   6  -2   1     1131.22      896.50     17.07 o 
   7  -2   1      117.87       60.92      9.83 o 
   8  -2   1    14588.34    14271.91    131.41 o 
   9  -2   1      884.50      891.80     21.76 o 
  10  -2   1     1945.05     1823.00     39.14 o 
  11  -2   1      546.86      570.39     19.98 o 
  12  -2   1       79.25       68.68     21.25 o 
  13  -2   1     1062.97      920.22     26.31 o 
  15  -2   1      124.01      136.38     26.44 o 
 -16  -1   1      160.53      186.72     22.64 o 
 -15  -1   1       56.35       76.37     21.33 o 
 -14  -1   1      636.73      567.70     51.90 o 
 -13  -1   1       78.75      101.73     15.90 o 
 -12  -1   1      777.05      833.88     59.69 o 
 -11  -1   1      417.36      392.52     17.28 o 
 -10  -1   1      524.10      506.66     27.06 o 
  -9  -1   1     1860.09     1742.70     24.91 o 
  -8  -1   1      923.28      946.10     17.38 o 
  -7  -1   1      895.75      991.47     18.11 o 
  -6  -1   1      165.62      155.51      7.94 o 
  -5  -1   1     3833.18     3492.08     46.70 o 
  -4  -1   1     2255.81     2045.77     21.09 o 
  -3  -1   1     2502.79     2562.26     25.47 o 
  -2  -1   1       80.16       87.99      3.78 o 
   2  -1   1     3720.74     3153.48     22.18 o 
   3  -1   1    30440.84    30854.46    362.59 o 
   4  -1   1    14168.35    13528.80    103.83 o 
   5  -1   1        0.38       26.93     18.53 o 
   6  -1   1    11197.26    10935.54     87.30 o 
   7  -1   1    10973.38    10778.39     89.50 o 
   8  -1   1     3183.33     3238.55     34.56 o 
   9  -1   1        9.98        0.00      6.86 o 
  10  -1   1       39.86       63.25     14.33 o 
  11  -1   1      578.39      595.62     19.67 o 
  12  -1   1      201.23      210.09     20.32 o 
  13  -1   1     1714.58     1619.65     44.51 o 
  14  -1   1      414.30      390.42     29.90 o 
  15  -1   1      974.70      916.23     36.34 o 
  16  -1   1        1.94        0.00     15.93 o 
 -16   0   1        1.32        0.00     17.83 o 
 -15   0   1       20.52       24.33     14.95 o 
 -14   0   1       79.03       89.25     16.60 o 
 -13   0   1       31.28       45.20     16.86 o 
 -12   0   1      100.35       88.00     14.32 o 
 -11   0   1      151.78      157.92     14.21 o 
 -10   0   1      634.90      624.18     17.95 o 
  -9   0   1      541.63      500.71     17.36 o 
  -8   0   1       38.59       51.83      8.26 o 
  -7   0   1     6571.71     6593.29     56.64 o 
  -6   0   1      106.44       90.60      8.52 o 
  -5   0   1      114.08      118.99     11.32 o 
  -4   0   1     8625.72     8221.68     61.05 o 
  -3   0   1     2637.54     2132.16     17.76 o 
  -2   0   1     1340.22     1179.60      9.81 o 
   2   0   1      114.68      111.87      3.97 o 
   3   0   1    42426.14    41241.46    957.87 o 
   4   0   1      141.44      185.56      8.30 o 
   5   0   1     5445.90     5417.53     46.15 o 
   6   0   1      110.10      123.61      7.84 o 
   7   0   1       92.03      100.90     18.41 o 
   8   0   1      124.21      122.58      9.71 o 
   9   0   1     2312.43     2445.14     34.47 o 
  10   0   1       92.51      137.99     14.45 o 
  11   0   1       91.17      104.93     13.22 o 
  12   0   1      727.15      787.43     45.23 o 
  13   0   1      185.34      169.67     20.02 o 
  14   0   1     1106.07     1085.87     29.56 o 
  15   0   1        2.15        0.00     24.09 o 
  16   0   1      121.77      102.03     23.45 o 
 -16   1   1      288.28      344.99     29.91 o 
 -15   1   1        8.80       15.24     14.27 o 
 -14   1   1      155.24      120.83     17.87 o 
 -13   1   1     1244.15     1099.45     61.81 o 
 -12   1   1        0.57        0.00     10.20 o 
 -11   1   1      776.59      694.73     24.81 o 
 -10   1   1      223.59      244.02     14.10 o 
  -9   1   1     1499.19     1341.66     22.04 o 
  -8   1   1      320.93      477.73     15.51 o 
  -7   1   1     2637.14     2638.62     35.40 o 
  -6   1   1      971.02     1005.12     17.02 o 
  -5   1   1     2251.08     1985.91     20.85 o 
  -4   1   1     2564.88     2395.23     22.64 o 
  -3   1   1      356.59      342.72      8.12 o 
  -2   1   1      203.73      221.88      5.16 o 
   2   1   1      945.96      935.72     28.98 o 
   3   1   1      390.07      257.45      8.14 o 
   4   1   1     1700.49     1594.18     16.11 o 
   5   1   1     2707.20     2689.81     24.71 o 
   6   1   1      313.57      254.30     18.78 o 
   7   1   1     3628.17     3805.56     39.54 o 
   8   1   1      866.17      956.87     20.14 o 
   9   1   1       14.48       14.11      8.23 o 
  10   1   1       69.86       78.19     13.23 o 
  11   1   1        6.48       11.98      9.92 o 
  12   1   1     1067.72     1087.72     30.03 o 
  13   1   1      611.92      598.40     23.50 o 
  14   1   1        8.30       22.35     13.92 o 
  15   1   1      392.14      428.66     39.04 o 
 -16   2   1        0.73        3.85     13.37 o 
 -14   2   1      442.64      440.60     30.89 o 
 -12   2   1       16.99       12.21     11.15 o 
 -11   2   1      465.38      454.96     28.42 o 
 -10   2   1     2204.39     2061.47     47.14 o 
  -9   2   1      114.38      127.40     14.25 o 
  -8   2   1      698.57      573.24     14.64 o 
  -7   2   1       20.61      105.69     15.56 o 
  -6   2   1     4275.02     3950.49     80.10 o 
  -5   2   1      146.95      143.76      8.46 o 
  -4   2   1    19184.72    20812.77    163.84 o 
  -3   2   1    28936.71    28662.43    700.77 o 
  -2   2   1    16603.00    17554.34    163.37 o 
  -1   2   1    18697.14    18685.78    105.79 o 
   0   2   1      168.72      133.12      3.18 o 
   1   2   1     5855.08     5548.65     59.79 o 
   2   2   1     2683.78     2547.03     29.31 o 
   3   2   1       96.41      104.02      7.91 o 
   4   2   1      648.25      721.74     15.70 o 
   5   2   1      783.97      871.71     14.53 o 
   6   2   1       32.23       20.81      5.93 o 
   7   2   1      736.84      682.10     13.89 o 
   8   2   1      508.81      443.89     15.79 o 
   9   2   1      413.78      389.98     14.45 o 
  10   2   1      189.43      189.75     16.11 o 
  11   2   1     1495.38     1548.21     45.13 o 
  12   2   1      152.69      131.40     24.02 o 
  13   2   1     1513.27     1598.34     38.86 o 
  14   2   1      477.04      504.72     38.80 o 
  15   2   1        2.49        0.00     10.81 o 
 -16   3   1      188.20      203.59     29.90 o 
 -14   3   1       28.06       29.40     19.52 o 
 -13   3   1     2340.55     2069.03     55.17 o 
 -12   3   1       72.68       88.12     14.91 o 
 -11   3   1      759.29      728.76     53.14 o 
 -10   3   1       61.84       76.30     16.68 o 
  -9   3   1       69.71       74.43     10.97 o 
  -8   3   1     3100.64     3400.55     57.11 o 
  -7   3   1       19.27       10.06      8.68 o 
  -6   3   1      207.08      132.06     17.54 o 
  -5   3   1      625.46      695.58     13.55 o 
  -4   3   1     3720.56     3447.42     35.17 o 
  -3   3   1    15766.73    15786.12    125.32 o 
  -2   3   1    12970.68    12429.72     93.97 o 
  -1   3   1       27.64       42.64      4.75 o 
   0   3   1      318.21      358.66      4.90 o 
   1   3   1    10127.74    10920.72     60.26 o 
   2   3   1     1030.89     1053.92     10.80 o 
   3   3   1     1998.75     1757.39     24.78 o 
   4   3   1        0.53        0.00      5.93 o 
   5   3   1      154.25       95.13     10.13 o 
   6   3   1       11.45       18.78      8.65 o 
   7   3   1     2815.08     2809.71     44.33 o 
   8   3   1     2218.43     2306.42     32.36 o 
   9   3   1      900.84      880.06     19.56 o 
  10   3   1      404.60      382.87     16.81 o 
  11   3   1      210.79      248.73     22.85 o 
  12   3   1      202.67      246.33     25.94 o 
  13   3   1       62.27       50.15     35.58 o 
  14   3   1      243.80      228.30     30.39 o 
  15   3   1       13.16       11.86     33.10 o 
 -15   4   1      189.50      178.88     27.42 o 
 -14   4   1      108.98      110.44     26.93 o 
 -13   4   1      626.21      613.97     29.66 o 
 -12   4   1      489.79      438.97     20.72 o 
 -11   4   1       10.58       10.09     22.85 o 
 -10   4   1      657.67      712.88     23.40 o 
  -9   4   1      327.86      329.71     17.79 o 
  -8   4   1      776.81      726.74     20.64 o 
  -7   4   1      718.71      999.97     50.56 o 
  -6   4   1      506.18      420.68     13.11 o 
  -5   4   1     3761.98     3554.25     34.14 o 
  -4   4   1       10.78       18.35      8.89 o 
  -3   4   1     3245.50     3474.83     65.18 o 
  -2   4   1     3375.28     3579.47     32.85 o 
  -1   4   1     2025.34     1910.04     16.29 o 
   0   4   1     5010.07     5020.77     33.65 o 
   1   4   1     2531.13     2485.30     13.90 o 
   2   4   1       68.31       55.41      3.09 o 
   3   4   1      230.08      197.39     19.52 o 
   4   4   1      322.30      261.47     12.11 o 
   5   4   1       12.24        6.92      7.66 o 
   6   4   1     1331.77     1229.31     25.72 o 
   7   4   1      240.63      208.55     15.81 o 
   8   4   1     1067.57     1075.28     29.42 o 
   9   4   1       61.24       83.51     27.67 o 
  10   4   1      332.72      295.04     23.97 o 
  11   4   1       79.03       63.00     19.52 o 
  12   4   1       65.85       67.94     33.60 o 
  13   4   1       36.26       19.76     19.76 o 
  14   4   1      322.82      286.87     51.39 o 
 -15   5   1       21.27       17.87     15.37 o 
 -14   5   1      773.81      639.14     39.79 o 
 -13   5   1        0.07        0.00      8.93 o 
 -12   5   1      133.46      119.36     16.43 o 
 -11   5   1      101.12       99.63     18.51 o 
 -10   5   1     1130.83     1228.46     29.89 o 
  -9   5   1        1.58       10.95      9.81 o 
  -8   5   1      967.48      914.61     23.58 o 
  -7   5   1      465.99      412.01     14.65 o 
  -6   5   1      567.01      597.95     26.94 o 
  -5   5   1      631.55      695.98     15.73 o 
  -4   5   1     1149.18     1141.66     21.01 o 
  -3   5   1       47.37       45.78      7.76 o 
  -2   5   1     4060.40     3907.56     36.44 o 
  -1   5   1     1061.55      872.50     18.81 o 
   0   5   1      366.68      350.07     19.71 o 
   1   5   1      981.04     1120.60      9.67 o 
   2   5   1     1725.38     1741.42     15.45 o 
   3   5   1       41.62       43.57      3.46 o 
   4   5   1       45.95       41.29      3.54 o 
   5   5   1     2897.46     2927.09     43.60 o 
   6   5   1      254.37      263.65     24.96 o 
   7   5   1      790.45      727.75     23.73 o 
   8   5   1      950.17     1053.13     29.91 o 
   9   5   1      302.08      257.47     21.99 o 
  10   5   1      189.03      183.33     34.84 o 
  11   5   1      144.15      169.74     23.72 o 
  12   5   1      190.58      198.15     26.93 o 
  13   5   1      264.54      236.46     46.70 o 
  14   5   1       12.30       12.85     21.25 o 
 -16   6   1      510.45      530.40     29.24 o 
 -15   6   1       69.28      110.69     24.31 o 
 -14   6   1      310.24      332.09     23.17 o 
 -13   6   1     1218.05     1286.07     32.00 o 
 -12   6   1        6.05        5.23     14.12 o 
 -11   6   1      117.71      144.08     18.96 o 
 -10   6   1       21.85       29.53     12.42 o 
  -9   6   1     4012.29     4144.97     49.23 o 
  -8   6   1     1098.66     1246.52     24.78 o 
  -7   6   1      111.41      120.52     14.75 o 
  -6   6   1     2848.54     2946.57     38.99 o 
  -5   6   1     5890.49     6314.77     63.42 o 
  -4   6   1     3938.02     3725.18     42.92 o 
  -3   6   1      148.71      237.07     18.69 o 
  -2   6   1     4111.65     4029.17     39.14 o 
  -1   6   1      357.84      332.52      6.83 o 
   0   6   1    14720.44    15852.34    133.32 o 
   1   6   1      144.96      141.64      7.91 o 
   2   6   1      328.57      312.13     19.52 o 
   3   6   1     1916.46     1941.11     16.75 o 
   4   6   1     1062.71     1236.51     12.20 o 
   5   6   1      541.14      528.96     16.38 o 
   6   6   1      126.40      115.30     64.86 o 
   7   6   1        8.89       20.75     13.34 o 
   8   6   1     1779.02     1950.06     57.63 o 
   9   6   1       29.97       24.71     24.95 o 
  10   6   1      892.78     1024.55     36.58 o 
  11   6   1       70.76       87.95     22.48 o 
  12   6   1      192.68      216.19     43.73 o 
  13   6   1       16.43       16.55     20.75 o 
 -16   7   1      211.12      213.72     30.24 o 
 -15   7   1      491.23      477.95     27.41 o 
 -14   7   1       67.90       78.95     18.68 o 
 -13   7   1      119.18      132.96     25.45 o 
 -12   7   1      950.78      985.56     34.73 o 
 -11   7   1       82.91       48.51     17.69 o 
 -10   7   1      490.83      464.92     21.59 o 
  -9   7   1      416.86      400.53     19.63 o 
  -8   7   1        2.21       13.56     17.29 o 
  -7   7   1     1370.88     1515.48     27.27 o 
  -6   7   1     1352.88     1266.45     35.13 o 
  -5   7   1      599.87      714.37     18.53 o 
  -4   7   1     3048.99     2643.60     32.67 o 
  -3   7   1     7823.39     7977.56     77.22 o 
  -2   7   1      961.99      932.93     16.47 o 
  -1   7   1     1368.72     1532.91     20.30 o 
   0   7   1      841.38     1032.25     13.54 o 
   1   7   1      767.55      789.23      8.93 o 
   2   7   1     1369.02     1373.34     34.38 o 
   3   7   1       19.08        7.66     21.74 o 
   4   7   1      814.80      959.68     33.62 o 
   5   7   1      929.44      873.35      8.55 o 
   6   7   1        3.44        5.64      3.43 o 
   7   7   1      481.15      462.76     18.37 o 
   8   7   1      113.05      137.32      7.10 o 
   9   7   1       30.46       30.98      6.57 o 
  10   7   1       50.89       42.44     10.38 o 
  11   7   1     1335.18     1449.48     67.25 o 
  12   7   1      198.51      232.74     29.90 o 
 -16   8   1       17.67       19.08     20.46 o 
 -15   8   1       74.76       75.45     23.59 o 
 -14   8   1      163.97      194.89     34.29 o 
 -13   8   1        0.98        2.12     11.96 o 
 -12   8   1      645.28      710.83     46.59 o 
 -11   8   1       58.12       80.99     19.22 o 
 -10   8   1      670.78      618.48     37.07 o 
  -9   8   1      741.55      810.14     29.61 o 
  -8   8   1     1833.28     1871.39     33.49 o 
  -7   8   1     1801.34     1649.32     30.43 o 
  -6   8   1       26.06       21.78     11.27 o 
  -5   8   1     4079.42     4038.70     46.61 o 
  -4   8   1     1777.79     2004.97     29.83 o 
  -3   8   1      418.25      394.96     45.84 o 
  -2   8   1      113.03      112.65      9.48 o 
  -1   8   1       13.02       21.99      4.41 o 
   0   8   1     2215.84     2168.98     22.42 o 
   1   8   1      228.91      202.36      8.68 o 
   2   8   1       11.90        0.00     11.36 o 
   3   8   1      221.48      273.53     25.20 o 
   4   8   1     1483.33     1511.14     63.31 o 
   5   8   1     1494.01     1677.81     29.17 o 
   6   8   1      284.15      308.59     17.69 o 
   7   8   1      126.29      143.03     16.17 o 
   8   8   1     1001.64     1062.57     54.63 o 
   9   8   1       10.01        1.59      1.59 o 
  10   8   1        1.10        0.00     26.80 o 
  11   8   1       51.94       49.91     17.81 o 
  12   8   1      202.91      254.48     31.87 o 
 -15   9   1      343.91      376.15     34.59 o 
 -14   9   1       27.77       14.15     18.47 o 
 -13   9   1       85.78       94.69     19.73 o 
 -12   9   1       44.68       63.19     21.75 o 
 -11   9   1       12.36       17.03     22.71 o 
 -10   9   1     1669.12     1694.89     62.69 o 
  -9   9   1      974.77      957.82     33.20 o 
  -8   9   1      368.85      376.53     21.04 o 
  -7   9   1        9.24        0.00     12.57 o 
  -6   9   1      933.32      896.34     35.97 o 
  -5   9   1      610.95      675.77     22.02 o 
  -4   9   1     2507.50     2356.74     36.76 o 
  -3   9   1     1302.67     1313.14     17.84 o 
  -2   9   1     1369.56     1358.49     19.36 o 
  -1   9   1      598.36      581.19     10.72 o 
   0   9   1       75.21       85.24      7.40 o 
   1   9   1     2597.52     2789.04     80.01 o 
   2   9   1      856.86      980.91     36.59 o 
   3   9   1      745.73      775.65     35.35 o 
   4   9   1      363.30      365.23     30.89 o 
   5   9   1     1262.14     1336.44     32.10 o 
   6   9   1     1308.02     1435.14     30.71 o 
   7   9   1      220.21      282.96     21.50 o 
   8   9   1       99.26       91.91     29.15 o 
   9   9   1        9.67        3.95     21.25 o 
  10   9   1       47.09       62.52     18.36 o 
  11   9   1        1.09        5.44     18.78 o 
 -15  10   1       90.05       81.71     22.05 o 
 -14  10   1       57.00       56.88     24.22 o 
 -13  10   1      234.09      243.69     38.24 o 
 -12  10   1     1599.55     1600.42    107.69 o 
 -11  10   1        0.36        0.00     15.68 o 
 -10  10   1        4.88        9.30     13.44 o 
  -9  10   1      290.24      311.78     25.80 o 
  -8  10   1      462.96      473.24     23.50 o 
  -7  10   1      717.05      682.92     38.19 o 
  -6  10   1       40.89       41.65     23.22 o 
  -5  10   1     1326.63     1311.03     29.46 o 
  -4  10   1      231.66      229.15     12.85 o 
  -3  10   1     1530.32     1562.09     45.42 o 
  -2  10   1     1691.88     1528.37     20.47 o 
  -1  10   1      760.55      773.49     24.13 o 
   0  10   1        2.09        0.78      8.67 o 
   1  10   1      396.25      485.88     44.73 o 
   2  10   1      761.37      814.94     58.58 o 
   3  10   1       82.48      105.74     40.27 o 
   4  10   1       16.14       24.21     20.75 o 
   5  10   1      499.89      545.18     22.36 o 
   6  10   1       39.20       37.63     14.07 o 
   7  10   1       97.35      123.28     30.14 o 
   8  10   1      448.49      587.87     43.49 o 
   9  10   1      595.24      666.83     35.34 o 
  10  10   1       36.79       35.82     22.48 o 
 -14  11   1       22.29       52.14     20.75 o 
 -13  11   1      229.27      227.43     29.31 o 
 -12  11   1      311.22      344.73     31.72 o 
 -11  11   1      483.00      533.78     33.55 o 
 -10  11   1      136.19      152.41     20.61 o 
  -9  11   1      155.48      130.37     19.55 o 
  -8  11   1      262.31      299.49     22.00 o 
  -7  11   1      868.29      876.16     29.66 o 
  -6  11   1      456.41      477.72     37.19 o 
  -5  11   1      480.97      246.02    146.79 o 
  -4  11   1      162.67      194.11     12.48 o 
  -3  11   1        0.86        0.74      5.93 o 
  -2  11   1       57.00       49.91     12.35 o 
  -1  11   1      426.95      351.16     15.57 o 
   0  11   1       17.76       11.67      4.40 o 
   1  11   1     1123.85      958.80    125.96 o 
   2  11   1      239.27      227.07     29.40 o 
   3  11   1        2.72        0.00     18.53 o 
   4  11   1       15.04       36.07     37.80 o 
   5  11   1       57.91      101.85     16.45 o 
   6  11   1      420.93      548.85     37.56 o 
   7  11   1       71.91      109.58     24.95 o 
   8  11   1      240.67      377.05     25.14 o 
   9  11   1      413.25      467.26     35.58 o 
 -13  12   1      211.96      247.39     26.42 o 
 -12  12   1      380.47      365.10     50.28 o 
 -11  12   1      204.68      227.51     24.08 o 
 -10  12   1        4.42        0.00     22.73 o 
  -9  12   1      915.75      936.56     38.55 o 
  -8  12   1      195.23      179.64     25.47 o 
  -7  12   1      531.71      474.02     41.89 o 
  -6  12   1       11.33       11.90      9.21 o 
  -5  12   1      180.70      168.90     12.12 o 
  -4  12   1       24.52       34.49      8.41 o 
  -3  12   1      230.47      250.84     19.96 o 
  -2  12   1     1539.03     1456.60     88.52 o 
  -1  12   1      504.64      485.38     51.02 o 
   0  12   1       51.90       53.24      9.29 o 
   1  12   1     1171.08     1456.15     50.19 o 
   2  12   1        1.63       36.56     37.55 o 
   3  12   1      113.70      160.10     30.39 o 
   4  12   1      524.35      657.34     42.01 o 
   5  12   1        8.28        0.00     14.60 o 
   6  12   1      242.91      284.38     28.35 o 
   7  12   1      320.05      461.17     33.73 o 
   8  12   1      198.02      240.92     27.89 o 
 -12  13   1        3.54        0.00     25.57 o 
 -11  13   1      594.62      656.60     32.65 o 
 -10  13   1       14.02        1.89     13.95 o 
  -9  13   1      178.17      214.71     23.49 o 
  -8  13   1       80.64       99.71     24.39 o 
  -7  13   1      181.01      201.73     16.25 o 
  -6  13   1       39.88       53.82     12.21 o 
  -5  13   1       35.31       23.98     17.06 o 
  -4  13   1      501.09      471.63     48.68 o 
  -3  13   1      571.09      520.34     60.05 o 
  -2  13   1      729.88      717.69     88.23 o 
  -1  13   1       17.95       16.99     10.99 o 
   0  13   1       86.44       83.13     30.49 o 
   1  13   1      195.81      170.73     50.40 o 
   2  13   1      596.69      711.73     42.01 o 
   3  13   1      234.11      195.19     34.10 o 
   4  13   1       23.00       27.92     41.50 o 
   5  13   1      155.40      109.53     78.94 o 
   6  13   1        0.01        0.00     17.52 o 
 -11  14   1      104.47       96.02     37.64 o 
 -10  14   1      211.41      265.79     26.80 o 
  -9  14   1      764.57      810.35     39.89 o 
  -8  14   1      486.72      498.22     27.56 o 
  -7  14   1       35.08       34.36     12.03 o 
  -6  14   1       30.95       35.58     13.59 o 
  -5  14   1      415.95      354.10     29.41 o 
  -4  14   1      252.10      216.12     37.93 o 
  -3  14   1      798.20      828.45     76.14 o 
  -2  14   1      156.99       95.16     52.38 o 
  -1  14   1      851.63      597.15     15.57 o 
   0  14   1        2.71        2.96      3.71 o 
   1  14   1      185.79        8.40     23.22 o 
   2  14   1       58.44       22.73     25.94 o 
   3  14   1        2.40        0.00     24.21 o 
   4  14   1      657.59      737.19     49.67 o 
  -9  15   1        0.94       13.59     13.77 o 
  -8  15   1      273.28      361.65     28.61 o 
  -7  15   1       32.27       14.48     14.95 o 
  -6  15   1        0.75        3.21     17.29 o 
  -5  15   1      526.75      587.75     61.04 o 
  -4  15   1        0.36        1.53      6.57 o 
  -3  15   1       60.37       27.67     15.07 o 
  -2  15   1      217.54      155.41     11.61 o 
  -1  15   1      304.46      173.89     94.88 o 
   0  15   1       61.31        0.00     23.47 o 
   1  15   1       33.96        0.74     19.52 o 
   2  15   1        3.34       18.03     26.68 o 
  -6  16   1       41.86       29.56     22.11 o 
  -5  16   1       23.78        5.85      9.92 o 
  -4  16   1      314.59      281.85     88.58 o 
  -3  16   1      109.79       27.64     21.49 o 
  -1  16   1        3.06        0.00     23.47 o 
   3 -17   2       88.56        0.00     19.52 o 
   4 -17   2       23.08       10.20     13.63 o 
   5 -17   2        1.91        5.68     10.62 o 
  -2 -16   2        1.36        0.00     23.47 o 
  -1 -16   2      444.85        8.15     42.01 o 
   0 -16   2        8.41       11.12     25.20 o 
   1 -16   2       81.45        0.00     19.27 o 
   2 -16   2        4.34        0.25      7.91 o 
   3 -16   2      116.99       66.95     10.87 o 
   4 -16   2       51.67       34.43     15.69 o 
   5 -16   2       35.37       10.29     10.44 o 
   6 -16   2      146.09        0.00     17.54 o 
   7 -16   2       16.44        0.00     20.97 o 
   8 -16   2      807.23      875.28     41.15 o 
   9 -16   2        1.04        3.18     21.61 o 
  -4 -15   2      117.22        0.00     24.46 o 
  -3 -15   2       37.32        0.00     23.96 o 
  -2 -15   2        5.91        0.00     29.65 o 
  -1 -15   2       27.94        5.44     22.23 o 
   0 -15   2        1.73        0.00      2.22 o 
   1 -15   2      397.07      253.28     13.59 o 
   2 -15   2      263.89      182.59     96.61 o 
   3 -15   2        6.62        0.93      8.22 o 
   4 -15   2      111.59        5.56     15.72 o 
   7 -15   2        1.70        0.00     13.53 o 
   8 -15   2       39.25       41.26     20.43 o 
   9 -15   2       88.62      107.14     23.90 o 
  10 -15   2       81.49      112.65     24.17 o 
  11 -15   2       11.45       24.59     25.47 o 
  -6 -14   2       24.57       26.66     17.66 o 
  -5 -14   2      116.54        0.00     26.93 o 
  -4 -14   2      286.93        0.00     21.99 o 
  -3 -14   2       32.92        0.00     23.96 o 
  -2 -14   2       58.76       68.68     28.41 o 
  -1 -14   2        9.48        0.00     32.61 o 
   0 -14   2      265.45      181.88    126.01 o 
   1 -14   2      469.21      419.70     45.23 o 
   2 -14   2        3.50        0.00      5.90 o 
   3 -14   2      549.28      509.34     42.51 o 
   4 -14   2      746.23      773.84     43.50 o 
   5 -14   2      111.28        0.00     15.81 o 
   6 -14   2       74.50       90.18     29.65 o 
   7 -14   2       30.36       38.22     22.52 o 
   8 -14   2        2.78        0.00     19.51 o 
   9 -14   2      223.26      242.27     25.42 o 
  10 -14   2      255.16      370.43     34.10 o 
  11 -14   2       12.13       11.86     17.97 o 
  12 -14   2      441.66      493.15     51.77 o 
  -8 -13   2        6.59        8.40     20.01 o 
  -7 -13   2      125.24      149.47     21.65 o 
  -6 -13   2       73.23      112.66     19.67 o 
  -5 -13   2       86.25        5.93     22.48 o 
  -4 -13   2      262.22      286.86     37.06 o 
  -3 -13   2     1022.45     1097.05     50.18 o 
  -2 -13   2        0.08        0.00     31.37 o 
  -1 -13   2      509.97      477.20     36.82 o 
   0 -13   2       37.98       31.57     11.13 o 
   1 -13   2       36.45       30.03      7.92 o 
   2 -13   2      700.01      677.47     60.76 o 
   3 -13   2      122.23      137.40     19.83 o 
   4 -13   2       23.80       46.91     17.03 o 
   5 -13   2      541.42      565.13     32.65 o 
   6 -13   2       10.50       16.25     18.63 o 
   7 -13   2      103.93      123.26     33.18 o 
   8 -13   2       48.45       56.34     22.67 o 
   9 -13   2      312.30      384.84     26.86 o 
  10 -13   2      843.08      967.34     80.70 o 
  11 -13   2     1387.44     1572.49     74.91 o 
  12 -13   2      128.97      121.51     23.63 o 
  13 -13   2      191.30      218.06     32.10 o 
  -8 -12   2      163.08      154.50     21.86 o 
  -7 -12   2      192.26      236.62     22.17 o 
  -6 -12   2       24.38       35.41     21.74 o 
  -5 -12   2      337.11      340.50     36.82 o 
  -4 -12   2     1669.62     1902.19     59.85 o 
  -3 -12   2      114.48      116.12     29.40 o 
  -2 -12   2       51.63       47.19     24.46 o 
  -1 -12   2       30.96       15.02     14.31 o 
   0 -12   2      612.65      666.53     44.05 o 
   1 -12   2       90.44       87.87      6.89 o 
   2 -12   2      947.84     1045.96     30.33 o 
   3 -12   2        1.55        9.09     13.19 o 
   4 -12   2      526.78      535.05     35.59 o 
   5 -12   2     1369.75     1396.10     48.71 o 
   6 -12   2     1336.71     1330.43     40.51 o 
   7 -12   2     1716.82     1726.53     38.27 o 
   8 -12   2      167.80      154.28     20.69 o 
   9 -12   2      187.53      215.76     31.63 o 
  10 -12   2      697.64      789.71     37.26 o 
  11 -12   2       46.57       58.22     31.50 o 
  12 -12   2      169.37      221.06     24.86 o 
  13 -12   2       21.64        9.74     16.70 o 
  14 -12   2       89.70      140.48     28.93 o 
  -9 -11   2      413.91      446.11     43.00 o 
  -8 -11   2      497.69      574.49     35.83 o 
  -7 -11   2       10.79       13.64     14.97 o 
  -6 -11   2      205.08      211.02     19.11 o 
  -5 -11   2      479.05      476.20     60.30 o 
  -4 -11   2      227.13      303.42     32.86 o 
  -3 -11   2     1838.85     2169.51     59.12 o 
  -2 -11   2       22.95       14.82     31.62 o 
  -1 -11   2        3.22       12.76     15.35 o 
   0 -11   2       51.34       52.62     18.65 o 
   1 -11   2     1379.07     1465.48     45.01 o 
   2 -11   2     1404.14     1552.92     53.66 o 
   3 -11   2      474.20      572.41     23.15 o 
   4 -11   2      751.34      716.40     25.15 o 
   5 -11   2      142.23      102.60     17.21 o 
   6 -11   2     1743.09     1845.06     36.64 o 
   7 -11   2      512.68      491.66     24.78 o 
   8 -11   2        8.38       20.88     20.01 o 
   9 -11   2        7.02        5.50     15.48 o 
  10 -11   2      273.03      225.88     22.33 o 
  11 -11   2      234.54      285.79     28.54 o 
  12 -11   2        6.21        5.36     14.37 o 
  13 -11   2       39.98       68.49     24.73 o 
  14 -11   2        7.66       13.87     20.04 o 
 -10 -10   2       53.30       65.22     31.38 o 
  -9 -10   2       28.78       16.60     14.52 o 
  -8 -10   2        2.20        0.00     14.82 o 
  -7 -10   2        1.52        0.00     10.87 o 
  -6 -10   2       49.29       57.97     14.53 o 
  -5 -10   2     1264.64     1336.41     49.45 o 
  -4 -10   2       11.37       43.23     36.81 o 
  -3 -10   2     4224.63     4690.63     83.51 o 
  -2 -10   2      494.20      573.36     33.12 o 
  -1 -10   2      108.62       81.73      6.53 o 
   0 -10   2     3706.39     4060.48     50.98 o 
   1 -10   2      110.15      185.83     20.13 o 
   2 -10   2     1031.67     1074.63     44.51 o 
   3 -10   2       11.45       11.69     11.27 o 
   4 -10   2       10.37       14.42     11.35 o 
   5 -10   2      428.33      445.21     20.79 o 
   6 -10   2       27.30       46.15     17.31 o 
   7 -10   2     2080.47     2149.91    121.48 o 
   8 -10   2      501.94      554.31     29.11 o 
   9 -10   2        6.22       17.35     17.04 o 
  10 -10   2       72.79       84.85     21.32 o 
  11 -10   2      610.81      516.83     32.25 o 
  12 -10   2     1288.72     1311.22     79.48 o 
  13 -10   2       30.67       23.61     16.80 o 
  14 -10   2      114.02      117.03     21.77 o 
  15 -10   2      173.16      206.80     31.56 o 
 -12  -9   2       17.75       18.41     17.71 o 
 -11  -9   2      116.52      143.79     37.31 o 
 -10  -9   2       57.08       67.42     17.97 o 
  -9  -9   2      189.11      281.42     26.93 o 
  -8  -9   2      353.69      427.74     22.05 o 
  -7  -9   2       17.38       13.59     15.37 o 
  -6  -9   2     1030.98     1121.35     39.14 o 
  -5  -9   2       22.50       31.62     20.26 o 
  -4  -9   2      593.89      601.33     33.61 o 
  -3  -9   2      892.26      911.75     54.14 o 
  -2  -9   2      171.24      182.84     36.82 o 
  -1  -9   2     1319.09     1244.60     26.01 o 
   0  -9   2     1158.01     1115.04     28.31 o 
   1  -9   2     2033.66     2102.79     32.20 o 
   2  -9   2      299.90      250.40     24.81 o 
   3  -9   2      640.82      729.44     20.71 o 
   4  -9   2      114.38      134.99     14.15 o 
   5  -9   2      105.06       83.57     16.75 o 
   6  -9   2     1643.61     1682.86     30.59 o 
   7  -9   2     1868.80     1896.06     33.47 o 
   8  -9   2     1415.18     1376.56     30.31 o 
   9  -9   2       85.85       69.54     16.20 o 
  10  -9   2      413.41      371.08     29.41 o 
  11  -9   2        0.76       11.82     13.50 o 
  12  -9   2      770.63      663.34     32.30 o 
  13  -9   2      447.83      330.61     29.73 o 
  14  -9   2        7.32       29.24     17.30 o 
  15  -9   2       86.35      105.49     21.95 o 
 -13  -8   2       83.54      100.06     28.91 o 
 -12  -8   2       83.53      118.34     42.49 o 
 -11  -8   2       93.44       88.20     23.47 o 
 -10  -8   2      443.57      367.01     75.62 o 
  -9  -8   2       14.31       24.75     17.72 o 
  -8  -8   2      466.53      572.17     28.10 o 
  -7  -8   2     2463.96     2502.01     38.88 o 
  -6  -8   2        2.70        3.73      9.00 o 
  -5  -8   2       30.68       36.55     10.65 o 
  -4  -8   2      207.48      284.40     25.45 o 
  -3  -8   2      956.65      927.94     32.88 o 
  -2  -8   2      926.21      992.49     31.40 o 
  -1  -8   2      980.57      818.57     32.21 o 
   0  -8   2     4664.80     4679.59     53.55 o 
   1  -8   2     1182.98      975.73     24.02 o 
   2  -8   2       15.83       11.62     10.51 o 
   3  -8   2      630.43      615.41     20.55 o 
   4  -8   2       14.20        1.08      7.33 o 
   5  -8   2      530.59      485.85     17.38 o 
   6  -8   2      382.30      371.96     21.07 o 
   7  -8   2      508.11      539.98     20.14 o 
   8  -8   2      933.03      888.55     24.52 o 
   9  -8   2      571.28      523.71     21.95 o 
  10  -8   2      243.07      253.95     19.45 o 
  11  -8   2      491.63      486.20     23.26 o 
  12  -8   2       48.12       39.00     25.04 o 
  13  -8   2      187.06      133.45     19.28 o 
  14  -8   2        5.53       10.77     28.66 o 
  15  -8   2       13.55       35.25     21.75 o 
 -13  -7   2        3.86       15.32     33.60 o 
 -12  -7   2       59.08       49.48     12.11 o 
 -11  -7   2       51.04       50.52      9.02 o 
 -10  -7   2      273.55      250.85     11.14 o 
  -9  -7   2      636.51      616.27     11.97 o 
  -8  -7   2      445.43      437.92     24.22 o 
  -7  -7   2      515.85      503.68     35.71 o 
  -6  -7   2     1485.94     1538.38     26.44 o 
  -5  -7   2      488.34      396.13     16.53 o 
  -4  -7   2      383.36      426.06     24.71 o 
  -3  -7   2     1956.35     2146.20     42.57 o 
  -2  -7   2     2385.81     2482.50     45.32 o 
  -1  -7   2     2208.57     2199.23     32.90 o 
   0  -7   2     1352.07     1181.50     20.91 o 
   1  -7   2      183.01      262.81     12.84 o 
   2  -7   2     3925.60     3880.48     58.32 o 
   3  -7   2      514.00      351.00     25.71 o 
   4  -7   2      951.81      910.73     19.06 o 
   5  -7   2      720.92      481.04     35.85 o 
   6  -7   2       61.56       78.03     11.49 o 
   7  -7   2       42.09       86.09     15.21 o 
   8  -7   2        0.73        0.00     10.37 o 
   9  -7   2      226.93      234.97     19.55 o 
  10  -7   2      260.54      229.52     21.97 o 
  11  -7   2     2160.14     2283.34     78.18 o 
  12  -7   2      171.58      190.41     21.42 o 
  13  -7   2      494.35      410.07     26.78 o 
  14  -7   2       28.44       13.38     23.14 o 
  15  -7   2       39.04       21.28     18.03 o 
  16  -7   2      104.36      106.65     21.70 o 
 -14  -6   2       88.23       56.40     40.64 o 
 -13  -6   2       26.21        6.35     10.42 o 
 -12  -6   2       46.84       36.07     21.74 o 
 -11  -6   2      260.80      234.86     38.17 o 
 -10  -6   2      474.23      500.66     11.89 o 
  -9  -6   2      342.01      390.59     19.77 o 
  -8  -6   2      102.36      140.19     15.19 o 
  -7  -6   2      308.44      325.21      7.70 o 
  -6  -6   2      229.66      216.63      4.92 o 
  -5  -6   2      451.13      445.28    241.22 o 
  -4  -6   2     2838.21     2755.47     48.31 o 
  -3  -6   2       22.21        0.00     10.62 o 
  -2  -6   2      325.84      337.84     30.15 o 
  -1  -6   2       11.76        8.87      8.64 o 
   0  -6   2      192.33      157.27     12.39 o 
   1  -6   2     3664.61     3516.62     34.85 o 
   2  -6   2      167.17      157.67     10.13 o 
   3  -6   2     1524.68     1483.69     23.94 o 
   4  -6   2     9069.53     8260.10     70.97 o 
   5  -6   2        3.25        5.68      8.77 o 
   6  -6   2     2746.68     2539.23     35.08 o 
   7  -6   2      330.63      325.35     23.47 o 
   8  -6   2       42.73       27.07     13.12 o 
   9  -6   2       38.91       27.47     18.14 o 
  10  -6   2       65.12       65.80     17.04 o 
  11  -6   2     2829.72     2639.43     40.47 o 
  12  -6   2      381.32      394.21     28.42 o 
  13  -6   2      638.63      602.76     39.67 o 
  14  -6   2      449.33      447.43     66.72 o 
  15  -6   2      267.11      264.48     43.36 o 
  16  -6   2      121.60       66.95     48.18 o 
 -14  -5   2      101.39      100.25     12.68 o 
 -13  -5   2       18.03        1.12      6.83 o 
 -12  -5   2       13.09       29.15     19.02 o 
 -11  -5   2       58.46       65.96     19.76 o 
 -10  -5   2       32.05       12.85     23.72 o 
  -9  -5   2      400.67      399.83     23.72 o 
  -8  -5   2       14.87       15.32     11.86 o 
  -7  -5   2      543.38      601.83     21.50 o 
  -6  -5   2     1375.29     1631.82     16.69 o 
  -5  -5   2      241.10      260.36      5.44 o 
  -4  -5   2      225.59      285.25      7.29 o 
  -3  -5   2      781.01      737.16     22.75 o 
  -2  -5   2     3236.59     3106.81     44.91 o 
  -1  -5   2     1169.88     1150.26     26.51 o 
   0  -5   2     4138.42     3602.70     34.64 o 
   1  -5   2     2819.33     3075.59     34.51 o 
   2  -5   2       60.70       62.78      8.56 o 
   3  -5   2       30.83        9.76      9.39 o 
   4  -5   2    10235.81    10342.53     84.27 o 
   5  -5   2     1940.20     1729.72     22.49 o 
   6  -5   2     1167.23     1285.65     24.21 o 
   7  -5   2     6836.16     6484.28     60.65 o 
   8  -5   2      803.94      870.10     22.58 o 
   9  -5   2        8.94       22.52     10.26 o 
  10  -5   2       51.81       77.36     16.11 o 
  11  -5   2       75.28      100.08     18.16 o 
  12  -5   2       58.74       39.45     13.75 o 
  13  -5   2      753.03      641.37     37.32 o 
  14  -5   2     1234.60     1135.43     65.64 o 
  15  -5   2       23.05        0.00     21.00 o 
  16  -5   2      450.80      407.72     40.28 o 
 -15  -4   2       66.45       44.47     24.71 o 
 -14  -4   2      340.59      354.33     50.41 o 
 -13  -4   2      117.11      156.88     25.69 o 
 -12  -4   2      897.16      896.76     53.88 o 
 -11  -4   2     2704.79     2662.56     56.18 o 
 -10  -4   2        0.33        1.48     11.12 o 
  -9  -4   2      472.61      491.05     34.85 o 
  -8  -4   2      168.85      188.03     16.80 o 
  -7  -4   2     1045.65     1171.60     26.46 o 
  -6  -4   2     1743.60     1718.96     29.45 o 
  -5  -4   2      374.74      387.32     22.74 o 
  -4  -4   2      243.61      190.21      4.82 o 
  -3  -4   2     6863.05     7490.47     63.12 o 
  -2  -4   2    16928.49    17089.38    618.97 o 
  -1  -4   2    29452.17    30751.53    244.97 o 
   0  -4   2    32336.88    33028.31    268.70 o 
   1  -4   2      310.60      243.91     12.50 o 
   2  -4   2     1923.31     1972.12     48.10 o 
   3  -4   2      205.60      158.06     11.49 o 
   4  -4   2       73.55      100.95     10.27 o 
   5  -4   2     1588.82     1520.19     29.83 o 
   6  -4   2     1945.33     2085.77     25.03 o 
   7  -4   2     2891.90     3187.61     34.56 o 
   8  -4   2     2039.66     2220.82     39.48 o 
   9  -4   2      216.09      278.06     14.81 o 
  10  -4   2      347.77      322.68     20.06 o 
  11  -4   2     1315.78     1347.99     27.77 o 
  12  -4   2     1438.02     1611.27     33.51 o 
  13  -4   2      780.25      716.28     37.82 o 
  14  -4   2       32.30       32.86     14.81 o 
  15  -4   2     1510.23     1382.35     52.91 o 
  16  -4   2      309.27      398.55     34.10 o 
 -15  -3   2      469.58      480.14     52.76 o 
 -14  -3   2       67.16       68.53     16.30 o 
 -13  -3   2      125.47      104.36     19.13 o 
 -12  -3   2      454.02      471.90     20.41 o 
 -11  -3   2       11.82        0.00     13.40 o 
 -10  -3   2      487.38      456.54     36.70 o 
  -9  -3   2      735.40      743.62     26.11 o 
  -8  -3   2     2745.72     2630.19     34.03 o 
  -7  -3   2       52.58       58.80      7.69 o 
  -6  -3   2     4115.99     4184.90     37.98 o 
  -5  -3   2      205.84      225.61     11.12 o 
  -4  -3   2     1349.00     1636.87     25.87 o 
  -3  -3   2     9346.85     9086.05     64.42 o 
  -2  -3   2     1919.02     2007.82     21.20 o 
  -1  -3   2   121095.12   123380.71   1185.59 o 
   0  -3   2       23.85       15.06      5.87 o 
   1  -3   2    12978.90    12141.89     86.82 o 
   2  -3   2     1177.99     1078.19     14.88 o 
   3  -3   2     5619.25     5983.23     47.92 o 
   4  -3   2    26322.98    28290.96    223.26 o 
   5  -3   2     4518.45     4516.71     42.40 o 
   6  -3   2      191.25      253.70     16.29 o 
   7  -3   2     3657.84     3972.93     64.23 o 
   8  -3   2     2656.82     2608.65     31.10 o 
   9  -3   2     3912.11     3929.80     43.38 o 
  10  -3   2        9.91       24.91     13.06 o 
  11  -3   2      726.13      666.76     21.19 o 
  12  -3   2     1006.90     1080.43     56.86 o 
  13  -3   2        4.75       21.49     19.52 o 
  14  -3   2      786.16      770.04     26.58 o 
 -16  -2   2       79.18       76.96     23.61 o 
 -15  -2   2      215.51      258.61     26.83 o 
 -14  -2   2       14.16        9.33     14.78 o 
 -13  -2   2      271.57      311.08     19.33 o 
 -12  -2   2      139.73      140.13     15.58 o 
 -11  -2   2      810.01      760.16     25.74 o 
 -10  -2   2      410.72      387.71     19.03 o 
  -9  -2   2     1677.22     1657.08     28.05 o 
  -8  -2   2     1935.70     1906.42     24.39 o 
  -7  -2   2      912.93      755.85     13.89 o 
  -6  -2   2     2176.70     2209.88     28.62 o 
  -5  -2   2      417.80      412.45     10.88 o 
  -4  -2   2      350.92      302.49     11.62 o 
  -3  -2   2       88.87      118.78      8.69 o 
  -2  -2   2    12200.88    12549.00     68.08 o 
  -1  -2   2     4121.45     4103.90     20.99 o 
   0  -2   2     2866.68     2877.58     21.58 o 
   1  -2   2     2247.85     1887.87     14.63 o 
   2  -2   2     2334.18     2325.73     18.72 o 
   3  -2   2    13009.28    12294.91     90.36 o 
   4  -2   2    16836.92    16371.89    183.07 o 
   5  -2   2    11545.43    10914.56     87.81 o 
   6  -2   2      126.61      108.74     12.95 o 
   7  -2   2     7888.41     8197.56     74.00 o 
   8  -2   2     3038.28     3310.28     39.19 o 
   9  -2   2      645.95      576.18     19.14 o 
  10  -2   2      684.87      681.79     21.39 o 
  11  -2   2     2398.45     2404.61     35.92 o 
  12  -2   2       86.90      116.00     15.05 o 
  13  -2   2      796.56      821.41     59.57 o 
  14  -2   2       63.76       88.20     25.69 o 
  15  -2   2      117.70      126.74     25.94 o 
 -16  -1   2      214.63      222.30     23.38 o 
 -15  -1   2       32.97       51.48     16.78 o 
 -14  -1   2        5.16        5.04     22.60 o 
 -13  -1   2      107.50       79.93     15.33 o 
 -12  -1   2      246.83      207.52     19.11 o 
 -11  -1   2     4536.78     4503.06     56.80 o 
 -10  -1   2      531.12      451.45     16.28 o 
  -9  -1   2      805.94      829.05     20.62 o 
  -8  -1   2     2282.64     2163.70     25.99 o 
  -7  -1   2      582.50      640.61     15.24 o 
  -6  -1   2     1740.12     1585.90     20.52 o 
  -5  -1   2      652.32      610.29     12.35 o 
  -4  -1   2      754.82      701.79     11.94 o 
  -3  -1   2     7490.13     6936.80     61.39 o 
  -2  -1   2     3660.53     3264.20     18.71 o 
   1  -1   2      989.73      892.88      6.14 o 
   2  -1   2      401.47      414.24      5.76 o 
   3  -1   2    21543.60    21362.39    159.62 o 
   4  -1   2     3482.41     3330.80     39.26 o 
   5  -1   2       27.09       27.15     10.13 o 
   6  -1   2      174.78      132.89      7.99 o 
   7  -1   2       39.83       26.81      7.11 o 
   8  -1   2      977.72      914.09     23.74 o 
   9  -1   2      693.60      640.13     20.06 o 
  10  -1   2      195.05      178.97     15.40 o 
  11  -1   2      190.01      191.66     25.82 o 
  12  -1   2      159.45      132.40     15.44 o 
  13  -1   2      344.35      437.16     46.45 o 
  14  -1   2       30.85       49.66     37.80 o 
  15  -1   2     1343.11     1284.97     54.64 o 
  16  -1   2        1.48        1.97     12.77 o 
 -16   0   2        8.82        9.58     14.70 o 
 -15   0   2      241.96      298.60     22.54 o 
 -14   0   2     2109.14     2106.94     45.94 o 
 -13   0   2      288.85      239.14     19.89 o 
 -12   0   2      491.07      483.93     50.41 o 
 -11   0   2      137.53      135.27     16.89 o 
 -10   0   2      297.52      303.54     21.99 o 
  -9   0   2        8.06       19.51      8.19 o 
  -8   0   2     2747.54     2708.49     37.85 o 
  -7   0   2      534.33      491.45     11.95 o 
  -6   0   2      406.66      438.63     10.20 o 
  -5   0   2        4.26        4.23      4.45 o 
  -4   0   2     5664.37     5346.31     40.68 o 
  -3   0   2      500.13      496.94      8.13 o 
  -2   0   2      388.57      344.67      4.84 o 
   1   0   2      237.33      190.25      5.69 o 
   2   0   2    25973.96    25325.21    472.93 o 
   3   0   2     1274.14     1038.62     12.97 o 
   4   0   2     2213.96     2286.98     20.42 o 
   5   0   2     1752.18     1609.87     19.25 o 
   6   0   2     1064.18     1150.64     15.71 o 
   7   0   2     2402.60     2305.72     39.62 o 
   8   0   2        0.73        5.80      6.51 o 
   9   0   2      209.55      193.79     11.89 o 
  10   0   2      334.11      331.34     17.45 o 
  11   0   2      381.38      320.88     20.27 o 
  12   0   2      294.32      278.08     19.40 o 
  13   0   2      164.01      133.94     22.61 o 
  14   0   2     1151.99     1195.32     41.41 o 
  15   0   2      163.43      160.61     25.14 o 
 -16   1   2       33.56       48.42     42.99 o 
 -15   1   2       99.34      125.07     19.08 o 
 -14   1   2      167.62      145.49     31.13 o 
 -13   1   2       31.09       30.39     17.54 o 
 -12   1   2      246.93      238.57     19.82 o 
 -11   1   2     1995.15     2071.68     37.03 o 
 -10   1   2      395.77      445.19     16.29 o 
  -9   1   2      245.63      266.37     15.78 o 
  -8   1   2      618.52      628.52     35.35 o 
  -7   1   2     2393.78     2340.06     28.65 o 
  -6   1   2     5055.10     4716.02     40.42 o 
  -5   1   2       69.65       63.28      6.54 o 
  -4   1   2     2289.11     2026.17     19.81 o 
  -3   1   2      850.67      923.77     12.16 o 
  -2   1   2       74.20       60.48      4.04 o 
  -1   1   2     4717.35     5183.68     24.08 o 
   0   1   2      779.86      822.98      6.19 o 
   1   1   2      109.83      148.02      4.94 o 
   2   1   2     9638.75     9816.60     95.56 o 
   3   1   2       63.12       54.91      4.53 o 
   4   1   2        4.46       19.92      5.48 o 
   5   1   2      119.92       78.69      6.19 o 
   6   1   2      672.80      459.50     12.46 o 
   7   1   2     1131.76     1168.27     18.42 o 
   8   1   2     1074.81      941.88     19.73 o 
   9   1   2        0.62        0.00      7.88 o 
  10   1   2       21.34       12.61     10.41 o 
  11   1   2        5.18        0.00     10.28 o 
  12   1   2      843.93      817.40     23.47 o 
  13   1   2        0.75        0.00      9.64 o 
  14   1   2      673.13      685.38     48.32 o 
  15   1   2      290.24      276.42     35.34 o 
 -16   2   2        0.26        0.00     20.01 o 
 -15   2   2       45.18       46.94     25.20 o 
 -14   2   2      685.26      797.44     92.31 o 
 -12   2   2      876.77      921.77     32.38 o 
 -11   2   2       28.47       22.21     10.90 o 
 -10   2   2     1504.69     1593.23     26.22 o 
  -9   2   2       23.79       39.58      9.53 o 
  -8   2   2       16.62       31.69     13.08 o 
  -7   2   2      347.18      346.11     13.26 o 
  -6   2   2     1677.89     1690.28     20.01 o 
  -5   2   2       45.95       36.92      6.44 o 
  -4   2   2      118.49      126.58      7.86 o 
  -3   2   2    10067.19     9893.00     77.24 o 
  -2   2   2     2803.80     2805.15     25.19 o 
  -1   2   2    17995.53    17834.28     90.46 o 
   0   2   2       48.04       61.99      5.70 o 
   1   2   2     1938.20     1813.91     19.84 o 
   2   2   2     5272.58     5136.53     52.87 o 
   3   2   2      163.17      126.27      8.15 o 
   4   2   2     1599.30     1556.93     23.02 o 
   5   2   2     1208.42     1227.91     15.31 o 
   6   2   2     3281.80     3206.48     30.76 o 
   7   2   2       95.83       51.21      9.23 o 
   8   2   2       57.19       66.41     14.25 o 
   9   2   2      294.95      268.93     16.07 o 
  10   2   2       24.00       10.14     14.49 o 
  11   2   2      486.23      527.06     23.06 o 
  12   2   2      212.90      218.84     19.48 o 
  13   2   2      406.74      395.43     20.84 o 
  14   2   2      498.00      480.02     28.13 o 
  15   2   2      261.86      227.69     22.58 o 
 -16   3   2       37.09       35.54     16.88 o 
 -14   3   2     2000.45     2111.97     53.92 o 
 -12   3   2      183.46      207.30     22.24 o 
 -11   3   2      386.29      410.10     21.44 o 
 -10   3   2       10.96       15.92     11.15 o 
  -9   3   2      426.38      413.40     18.02 o 
  -8   3   2       59.22       31.71      8.76 o 
  -7   3   2       73.15       62.90      8.71 o 
  -6   3   2     1213.10     1283.40     18.52 o 
  -5   3   2      485.28      489.87     14.59 o 
  -4   3   2     9419.37     9234.19     72.63 o 
  -3   3   2    25616.36    25836.54    200.82 o 
  -2   3   2     9304.31     8819.28     53.94 o 
  -1   3   2     7553.44     7222.37     69.00 o 
   0   3   2      973.60      832.95      6.87 o 
   1   3   2      169.66      142.19      4.79 o 
   2   3   2     1692.97     1499.36     15.30 o 
   3   3   2     1099.49     1133.12     24.49 o 
   4   3   2     1091.23     1018.39     19.05 o 
   5   3   2      168.58      149.24     11.12 o 
   6   3   2      905.71      896.06     21.51 o 
   7   3   2       47.25       37.55     11.61 o 
   8   3   2      221.66      230.04     27.43 o 
   9   3   2      756.51      716.33     26.45 o 
  10   3   2      201.89      236.21     21.99 o 
  11   3   2      231.65      211.25     36.32 o 
  12   3   2      153.39      221.37     25.94 o 
  13   3   2      111.92      126.99     40.02 o 
  14   3   2      533.24      578.25     37.56 o 
 -14   4   2      203.42      170.23     25.20 o 
 -12   4   2        6.91        0.00     12.79 o 
 -11   4   2     1959.62     1902.27    104.89 o 
 -10   4   2      897.99      866.10     26.41 o 
  -9   4   2       33.63       16.90      9.81 o 
  -8   4   2       15.93        1.54     12.48 o 
  -7   4   2       19.30        8.01      7.31 o 
  -6   4   2     3751.03     3714.86     40.97 o 
  -5   4   2     3307.68     3741.53     35.69 o 
  -4   4   2     5964.90     5620.90     47.63 o 
  -3   4   2    10839.67    11178.20     88.08 o 
  -2   4   2      896.99      616.12     11.39 o 
  -1   4   2    14929.91    15084.93     94.39 o 
   0   4   2     3515.17     3507.09     21.72 o 
   1   4   2       14.51       24.29      4.56 o 
   2   4   2     1228.43     1184.35     11.73 o 
   3   4   2        2.12        9.65      4.04 o 
   4   4   2      671.39      794.22      9.32 o 
   5   4   2        5.40       23.96      8.89 o 
   6   4   2     1493.18     1550.99     29.93 o 
   7   4   2     1006.89     1033.23     26.46 o 
   8   4   2     1179.57     1240.26     31.15 o 
   9   4   2     1043.17     1012.13     44.99 o 
  10   4   2       72.46       70.91     18.28 o 
  11   4   2      424.99      436.89     27.92 o 
  12   4   2        8.66       46.94     32.12 o 
  13   4   2       18.63       23.96     20.75 o 
  14   4   2      236.96      236.95     49.42 o 
 -15   5   2       47.51       46.22     16.92 o 
 -14   5   2      392.53      359.03     27.69 o 
 -13   5   2      247.89      260.67     27.55 o 
 -12   5   2       13.38        6.50     12.38 o 
 -11   5   2      106.66      115.86     24.94 o 
 -10   5   2     1238.06     1269.20     53.41 o 
  -9   5   2     2063.51     1942.15     39.84 o 
  -8   5   2       24.00       64.98     11.22 o 
  -7   5   2      448.75      346.22     22.34 o 
  -6   5   2        2.38       10.60      7.77 o 
  -5   5   2     1209.59     1081.61     21.73 o 
  -4   5   2       13.09        8.03      6.81 o 
  -3   5   2     3709.35     3473.80     33.78 o 
  -2   5   2     1262.05     1255.61     20.43 o 
  -1   5   2     2754.18     2636.97     24.68 o 
   0   5   2       12.04       41.23      5.01 o 
   1   5   2     1297.25     1448.29     16.96 o 
   2   5   2     2183.06     1816.70     20.43 o 
   3   5   2      319.74      438.67     16.31 o 
   4   5   2       18.93       20.12      4.98 o 
   5   5   2      115.42       98.97      8.28 o 
   6   5   2     1205.99     1188.71     38.58 o 
   7   5   2     2898.30     2990.77     63.38 o 
   8   5   2      481.26      504.39     23.72 o 
   9   5   2       21.75       31.13     15.56 o 
  10   5   2      900.58      884.42     34.11 o 
  11   5   2       10.30       28.41     18.53 o 
  12   5   2       22.18       26.93     19.52 o 
  13   5   2      485.98      529.31     54.12 o 
 -16   6   2      719.14      698.90     38.43 o 
 -15   6   2       40.32       39.52     26.31 o 
 -14   6   2      179.13      153.77     19.45 o 
 -13   6   2      250.41      263.78     20.51 o 
 -12   6   2       94.52      107.22     19.27 o 
 -11   6   2     2764.49     2733.07     98.01 o 
 -10   6   2       98.29       87.10     14.67 o 
  -9   6   2     2957.59     3042.79     47.42 o 
  -8   6   2      902.00      791.10     21.45 o 
  -7   6   2       34.99       34.48     20.01 o 
  -6   6   2     2012.73     2020.96     28.35 o 
  -5   6   2     1183.32     1155.11     20.64 o 
  -4   6   2       93.29      136.98     13.22 o 
  -3   6   2     3251.83     3351.15     28.59 o 
  -2   6   2      795.05      665.43     10.21 o 
  -1   6   2     3669.64     3469.09     27.77 o 
   0   6   2     8064.63     8818.92     85.29 o 
   1   6   2     3734.90     3958.23     29.71 o 
   2   6   2     1204.01     1406.49     16.10 o 
   3   6   2     7953.01     8204.49     65.12 o 
   4   6   2        4.28        2.29      2.30 o 
   5   6   2      118.66      125.53      5.91 o 
   6   6   2      873.24      938.25     11.15 o 
   7   6   2     1237.33     1371.19     18.83 o 
   8   6   2       45.68       36.56     15.32 o 
   9   6   2     1095.51     1161.41     50.68 o 
  10   6   2       29.82       46.45     18.53 o 
  11   6   2      739.40      765.42     36.33 o 
  13   6   2       49.58       59.54     24.71 o 
 -16   7   2      324.25      364.01     27.33 o 
 -15   7   2      185.39      194.33     22.30 o 
 -14   7   2       72.76       79.81     18.12 o 
 -13   7   2      656.75      646.50     26.42 o 
 -12   7   2     1304.15     1215.89     45.16 o 
 -11   7   2      230.96      199.74     18.61 o 
 -10   7   2      411.71      453.15     21.49 o 
  -9   7   2      105.80      140.89     18.98 o 
  -8   7   2      153.17      219.98     16.22 o 
  -7   7   2      155.86      221.10     15.33 o 
  -6   7   2     8272.76     8490.37    125.15 o 
  -5   7   2     1556.88     1504.03     24.93 o 
  -4   7   2     1229.58     1024.08     23.83 o 
  -3   7   2       50.07       33.93      5.90 o 
  -2   7   2       46.14      101.78     10.91 o 
  -1   7   2    10049.68    10511.86     81.85 o 
   0   7   2      150.20       83.59      5.72 o 
   1   7   2     2345.16     2432.80     20.39 o 
   2   7   2      228.89      259.45     21.00 o 
   3   7   2       15.30       15.18      2.91 o 
   4   7   2     1765.76     1742.01     18.31 o 
   5   7   2      228.29      237.11      6.87 o 
   6   7   2     2735.01     2846.41     34.31 o 
   7   7   2        1.14        3.38      6.45 o 
   8   7   2      539.66      562.35     28.28 o 
   9   7   2      189.92      206.89     19.94 o 
  10   7   2       29.12       28.43      7.54 o 
  11   7   2     1728.47     1498.73     32.89 o 
  12   7   2      201.83      190.74     29.40 o 
 -15   8   2        2.30       13.26     16.22 o 
 -14   8   2      218.05      222.46     27.41 o 
 -13   8   2       11.54        5.08     12.98 o 
 -12   8   2       16.18       11.89     13.40 o 
 -11   8   2     1091.81     1102.98     29.72 o 
 -10   8   2      225.80      192.61     18.73 o 
  -9   8   2      315.60      302.92     19.88 o 
  -8   8   2      916.93      931.02     29.68 o 
  -7   8   2      748.50      841.96     29.04 o 
  -6   8   2      123.08       86.54     13.54 o 
  -5   8   2     2503.18     2560.32     40.74 o 
  -4   8   2     4059.82     4002.85     37.13 o 
  -3   8   2     1623.06     1602.63     18.82 o 
  -2   8   2     1856.09     2018.96     22.09 o 
  -1   8   2        9.72       20.36      4.96 o 
   0   8   2     3800.91     4065.85     33.58 o 
   1   8   2        1.30        4.14      4.48 o 
   3   8   2      326.59      377.33     40.53 o 
   4   8   2       45.62       45.95     19.76 o 
   5   8   2     5053.67     5511.18     68.01 o 
   6   8   2      540.56      518.75     31.51 o 
   7   8   2      164.19      188.81      8.49 o 
   8   8   2       19.49       21.13      4.20 o 
   9   8   2      108.85      119.43     23.22 o 
  10   8   2       29.32       45.95     28.41 o 
  11   8   2      115.26      155.97     21.71 o 
 -15   9   2       66.24       39.84     30.21 o 
 -14   9   2      120.30      155.15     21.95 o 
 -13   9   2      631.18      639.22     28.71 o 
 -12   9   2       43.52       84.90     18.71 o 
 -11   9   2       12.21        0.00     15.31 o 
 -10   9   2     1345.40     1375.79     38.77 o 
  -9   9   2     1172.13     1211.61     30.23 o 
  -8   9   2      242.64      203.95     29.68 o 
  -7   9   2       56.25       73.41     18.07 o 
  -6   9   2      331.21      389.31     23.75 o 
  -5   9   2      315.07      328.08     16.62 o 
  -4   9   2     1321.01     1447.17     22.40 o 
  -3   9   2     2410.96     2560.23     30.85 o 
  -2   9   2      145.81      124.08     10.73 o 
  -1   9   2     1199.26     1071.24     16.93 o 
   0   9   2        0.07        6.94      5.55 o 
   1   9   2      144.33      162.13     11.24 o 
   2   9   2      474.93      534.79     30.89 o 
   3   9   2      240.82      267.10     26.93 o 
   4   9   2     1709.42     1907.65     75.44 o 
   5   9   2      102.31      108.05     14.71 o 
   6   9   2       33.02       43.87     13.43 o 
   7   9   2        3.73        0.00     10.83 o 
   8   9   2       52.25       49.90     19.27 o 
   9   9   2       41.00       50.89     27.92 o 
  10   9   2      125.52      154.81     21.14 o 
 -14  10   2        7.08        0.00     18.30 o 
 -13  10   2        3.51        6.85     18.01 o 
 -12  10   2      997.05     1103.61     34.17 o 
 -11  10   2       96.66       56.57     20.53 o 
 -10  10   2      603.53      596.83     26.42 o 
  -9  10   2      127.53      125.16     18.23 o 
  -8  10   2      329.02      400.12     26.30 o 
  -7  10   2        6.76        8.05     12.31 o 
  -6  10   2       14.70        7.89      7.43 o 
  -5  10   2       14.55       28.86      8.43 o 
  -4  10   2      553.44      602.31     20.33 o 
  -3  10   2       57.60       68.10      7.88 o 
  -2  10   2       32.97       68.42     11.53 o 
  -1  10   2        1.61        1.57      4.97 o 
   0  10   2       35.27       34.77      7.63 o 
   1  10   2      140.34      120.32      8.67 o 
   2  10   2       77.45       74.61     36.32 o 
   3  10   2     1071.87     1104.82     42.03 o 
   4  10   2      119.22      146.02     27.18 o 
   5  10   2      138.80      108.64     17.35 o 
   6  10   2      811.68      910.66     27.00 o 
   7  10   2       16.74        9.81     21.12 o 
   8  10   2      425.02      465.29     40.77 o 
   9  10   2      288.20      433.63     42.75 o 
 -14  11   2       19.77       20.42     21.29 o 
 -13  11   2      283.45      317.65     27.80 o 
 -12  11   2       81.17      115.03     21.51 o 
 -11  11   2      864.04     1014.92     50.59 o 
 -10  11   2       44.94       62.52     18.06 o 
  -9  11   2      137.86      128.68     23.17 o 
  -8  11   2      204.12      262.86     36.94 o 
  -7  11   2      355.97      313.21     28.51 o 
  -6  11   2       53.38       45.11      9.97 o 
  -5  11   2        1.93        3.69      6.86 o 
  -4  11   2      776.01      850.01     35.01 o 
  -3  11   2      133.19      151.30     12.68 o 
  -2  11   2        2.03        6.35      5.46 o 
  -1  11   2      212.75      202.07     14.63 o 
   0  11   2      880.52      862.34     27.34 o 
   1  11   2      880.75      861.22     95.78 o 
   2  11   2      126.60      137.86     26.44 o 
   3  11   2      357.68      376.09     53.37 o 
   4  11   2       20.78       11.61     20.26 o 
   5  11   2      142.23      166.86     18.02 o 
   6  11   2        6.75       17.78     13.74 o 
   7  11   2      162.74      184.95     25.99 o 
   8  11   2        5.22        5.44     23.47 o 
 -13  12   2      114.77      135.21     28.40 o 
 -12  12   2      140.39      178.96     24.16 o 
 -11  12   2      145.05      175.53     22.88 o 
 -10  12   2      633.28      695.36     30.38 o 
  -9  12   2      255.37      312.18     38.31 o 
  -8  12   2        1.89        9.59     10.89 o 
  -7  12   2       99.27       94.88     13.62 o 
  -6  12   2       17.37       15.55     12.50 o 
  -5  12   2        5.87        6.21      7.95 o 
  -4  12   2        1.26        0.41      6.85 o 
  -3  12   2      129.05      140.45     16.92 o 
  -2  12   2       14.48        9.30      8.34 o 
  -1  12   2     1037.38      827.88     77.61 o 
   0  12   2        0.52        3.03      7.93 o 
   1  12   2      359.31      375.84     33.61 o 
   2  12   2      428.83      543.14     58.56 o 
   3  12   2      453.58      520.41     39.54 o 
   4  12   2      251.53      330.84     35.83 o 
   5  12   2       40.03       47.13     39.16 o 
   6  12   2       86.94       98.56     18.69 o 
   7  12   2       53.44       59.83     23.31 o 
 -12  13   2        8.32        0.00     31.76 o 
 -11  13   2        3.28        6.32     11.25 o 
 -10  13   2      557.79      537.83     55.83 o 
  -9  13   2      111.32      140.30     15.64 o 
  -8  13   2        6.78        4.14      9.44 o 
  -7  13   2      449.26      489.52     27.89 o 
  -6  13   2      158.04      133.43     18.17 o 
  -5  13   2      271.58      183.53     55.86 o 
  -4  13   2      281.78      195.54     58.33 o 
  -3  13   2       74.67       47.22     18.74 o 
  -2  13   2     1848.77     1844.27     58.12 o 
  -1  13   2      230.62      194.90     28.54 o 
   0  13   2       17.28       16.58      8.41 o 
   1  13   2       10.32       45.46     25.45 o 
   2  13   2       29.21       24.46     24.21 o 
   3  13   2       94.30        0.00     37.06 o 
   4  13   2      204.93        1.24     19.77 o 
   5  13   2      300.74      308.29    168.76 o 
 -11  14   2      156.91      154.46     20.54 o 
 -10  14   2       40.56       51.67     16.12 o 
  -9  14   2      543.47      604.72     54.75 o 
  -8  14   2        3.59        1.95     10.15 o 
  -7  14   2      311.95      274.61     78.76 o 
  -6  14   2       25.02       12.25     15.12 o 
  -5  14   2       12.73       10.89     13.59 o 
  -4  14   2      529.26      558.79     85.38 o 
  -3  14   2      188.36      133.41     22.24 o 
  -2  14   2      631.81      652.21    124.68 o 
  -1  14   2      230.84      153.82     81.54 o 
   0  14   2        6.97        6.92      4.69 o 
   1  14   2        7.65        7.16     22.23 o 
   2  14   2        5.85        0.00     34.09 o 
   3  14   2      108.46        0.99     19.27 o 
   4  14   2       89.87        1.98     34.09 o 
  -8  15   2      133.49      128.86     19.70 o 
  -7  15   2      168.75       84.79     54.73 o 
  -6  15   2        6.26       12.60     20.26 o 
  -5  15   2      141.57       89.04     59.05 o 
  -4  15   2       41.46        4.79     11.00 o 
  -3  15   2       18.42        6.51     11.49 o 
  -2  15   2        0.62        1.24      6.42 o 
  -1  15   2      826.83      932.75     51.16 o 
   0  15   2       11.48        0.00     21.99 o 
   1  15   2        2.57        0.00     34.83 o 
   0 -17   3      163.62        7.41     26.68 o 
   1 -17   3       69.87       28.91     30.88 o 
   3 -17   3       13.84        7.91     12.85 o 
   4 -17   3       22.94        9.39     12.27 o 
   5 -17   3       90.54       62.51     15.07 o 
  -3 -16   3      382.50      485.29     48.18 o 
  -2 -16   3       71.47        0.00     25.94 o 
  -1 -16   3        5.83        8.40     24.70 o 
   0 -16   3      294.08        7.66     25.45 o 
   2 -16   3       41.04       24.00     16.68 o 
   3 -16   3      100.54       52.87     16.80 o 
   4 -16   3       39.66        2.22      8.01 o 
   6 -16   3      116.61        0.00     23.47 o 
   7 -16   3      201.75       79.21     71.03 o 
   8 -16   3      756.31      742.01     46.59 o 
   9 -16   3       12.33       38.59     21.65 o 
  -5 -15   3        2.40       20.75     28.41 o 
  -4 -15   3      166.44        9.64     26.19 o 
  -3 -15   3      791.38      782.48     50.42 o 
  -2 -15   3      634.03      906.48     51.65 o 
  -1 -15   3       63.62        0.00     25.69 o 
   0 -15   3       42.04        1.73      2.96 o 
   1 -15   3      704.14      432.25     16.81 o 
   2 -15   3      364.94      326.91     18.78 o 
   3 -15   3      154.24        4.87      7.64 o 
   4 -15   3       78.56       51.18     39.28 o 
   5 -15   3      711.35      630.22     45.47 o 
   6 -15   3      483.56      516.46     69.69 o 
   7 -15   3      164.67      195.79     25.48 o 
   8 -15   3        1.62        3.89     15.45 o 
   9 -15   3       57.20       44.92     24.68 o 
  10 -15   3      149.91      229.27     27.41 o 
  11 -15   3      241.59      321.55     48.44 o 
  -7 -14   3      363.73      469.00     29.79 o 
  -6 -14   3      155.62      104.07     76.59 o 
  -5 -14   3      228.95        8.40     25.20 o 
  -4 -14   3        3.13        0.00     18.78 o 
  -3 -14   3        3.81        8.15     22.73 o 
  -2 -14   3       54.37       59.05     27.42 o 
  -1 -14   3       48.00       30.39     40.52 o 
   0 -14   3      259.74      159.71     50.59 o 
   1 -14   3      173.73      145.36     43.19 o 
   2 -14   3      134.44       70.71     59.79 o 
   3 -14   3      246.47      240.41     33.36 o 
   4 -14   3     1091.82     1103.29     49.19 o 
   5 -14   3      901.17     1043.09     47.95 o 
   6 -14   3      178.76      156.39     27.23 o 
   7 -14   3       54.27       63.51     23.68 o 
   8 -14   3       84.62       86.88     26.56 o 
   9 -14   3      187.43      207.95     24.79 o 
  10 -14   3      598.49      669.46     33.31 o 
  11 -14   3        0.69       14.36     18.16 o 
  12 -14   3      741.66      750.22     55.85 o 
  -8 -13   3      406.81      505.14     33.69 o 
  -7 -13   3       37.61       37.47     17.35 o 
  -6 -13   3      145.67      173.61     21.17 o 
  -5 -13   3      257.30        0.00     36.07 o 
  -4 -13   3      533.94      494.24     41.02 o 
  -3 -13   3      997.84     1133.13     50.43 o 
  -2 -13   3      910.55     1166.46     73.66 o 
  -1 -13   3      252.78      150.79    116.62 o 
   0 -13   3       38.94       30.05      6.19 o 
   1 -13   3       22.48        8.54     13.09 o 
   2 -13   3      758.73      751.63     39.79 o 
   3 -13   3       54.17       84.63     18.15 o 
   4 -13   3      260.67      253.99     22.10 o 
   5 -13   3       23.16       36.04     16.68 o 
   6 -13   3     1015.97     1088.30     58.34 o 
   7 -13   3        3.78       26.09     25.93 o 
   8 -13   3        4.17        4.79     16.83 o 
   9 -13   3      113.99      101.20     25.20 o 
  10 -13   3      104.35      102.20     25.71 o 
  11 -13   3      257.21      300.76     26.54 o 
  12 -13   3       54.38       62.48     21.26 o 
  13 -13   3       99.21      104.04     23.86 o 
  -8 -12   3      291.48      346.02     46.08 o 
  -7 -12   3     1350.75     1389.05     36.28 o 
  -6 -12   3      271.02      304.90     52.51 o 
  -5 -12   3       73.27       78.56     28.16 o 
  -4 -12   3      191.98      216.93     52.13 o 
  -3 -12   3      852.33     1001.57     46.22 o 
  -2 -12   3     1853.55     1906.28     56.89 o 
  -1 -12   3      840.31      887.82     47.34 o 
   0 -12   3      686.38      716.03     26.16 o 
   1 -12   3       78.66       72.53     16.77 o 
   2 -12   3      609.03      628.00     25.68 o 
   3 -12   3      814.19      788.16     27.44 o 
   4 -12   3       96.51      133.88     19.39 o 
   5 -12   3     1025.72     1039.95     30.68 o 
   6 -12   3      352.01      410.86     28.17 o 
   7 -12   3       49.87       87.20     21.67 o 
   8 -12   3      797.34      820.29     29.26 o 
   9 -12   3       33.55       62.71     21.86 o 
  10 -12   3     1492.49     1422.37     37.64 o 
  11 -12   3        4.96       14.87     19.69 o 
  12 -12   3       31.30       28.99     21.84 o 
  13 -12   3       11.99       12.64     20.40 o 
  14 -12   3       12.43       24.03     19.16 o 
  -9 -11   3       51.82       82.43     19.10 o 
  -8 -11   3      284.21      325.04     22.66 o 
  -7 -11   3      159.51      177.65     21.44 o 
  -6 -11   3        4.66        5.87     11.20 o 
  -5 -11   3      515.36      521.68     60.30 o 
  -4 -11   3       61.33       71.15     24.95 o 
  -3 -11   3        7.32       25.94     22.23 o 
  -2 -11   3     2428.86     2765.20     87.85 o 
  -1 -11   3      420.28      468.73     26.72 o 
   0 -11   3       48.01       24.95     18.53 o 
   1 -11   3     1310.08     1274.27     41.79 o 
   2 -11   3      444.23      718.16     53.38 o 
   3 -11   3     2783.18     2822.67     59.41 o 
   4 -11   3       45.92       34.68     16.30 o 
   5 -11   3      204.37      234.97     23.19 o 
   6 -11   3      702.81      675.83     30.05 o 
   7 -11   3       68.20       82.20     17.35 o 
   8 -11   3      335.67      388.40     22.88 o 
   9 -11   3      767.00      792.85     33.54 o 
  10 -11   3      265.78      326.30     23.52 o 
  11 -11   3      154.49       96.81     22.95 o 
  12 -11   3      260.54      305.93     38.67 o 
  13 -11   3      239.80      235.99     24.24 o 
  14 -11   3      196.17      206.81     39.57 o 
 -10 -10   3      389.72      436.13     44.72 o 
  -9 -10   3      387.82      408.06     34.72 o 
  -8 -10   3       68.36       50.81     15.44 o 
  -7 -10   3        2.53        7.25     11.56 o 
  -6 -10   3        5.92        8.47     10.50 o 
  -5 -10   3      465.65      500.92     36.08 o 
  -4 -10   3      833.59      830.07     61.06 o 
  -3 -10   3     2435.37     2449.15     57.91 o 
  -2 -10   3     1381.61     1366.13     42.54 o 
  -1 -10   3       29.02       56.07     14.06 o 
   0 -10   3      335.39      348.88     22.34 o 
   1 -10   3      192.51      252.76     17.56 o 
   2 -10   3        2.48        6.93     12.23 o 
   3 -10   3     1030.39     1104.84     25.78 o 
   4 -10   3        2.53       13.46     11.35 o 
   5 -10   3        9.92        0.00     12.08 o 
   6 -10   3      852.16      818.06     29.31 o 
   7 -10   3      432.55      417.16     21.38 o 
   8 -10   3        9.56       17.01     13.34 o 
   9 -10   3      253.16      270.21     24.44 o 
  10 -10   3       37.59       24.03     14.80 o 
  11 -10   3     1496.45     1673.74     80.61 o 
  12 -10   3        2.06        3.43     14.99 o 
  13 -10   3      482.65      496.89     30.52 o 
  14 -10   3      602.17      574.31     30.52 o 
  15 -10   3      135.04      126.47     37.46 o 
 -12  -9   3       23.62        2.47     17.79 o 
 -11  -9   3      403.15      448.24     45.22 o 
 -10  -9   3       67.29       79.90     18.07 o 
  -9  -9   3        2.12        1.57     19.64 o 
  -8  -9   3      352.02      384.98     26.19 o 
  -7  -9   3       13.03       13.59     15.12 o 
  -6  -9   3      777.96      859.85     34.84 o 
  -5  -9   3       71.78       78.81     23.22 o 
  -4  -9   3     1847.92     2154.07     53.44 o 
  -3  -9   3        0.20        0.00     23.96 o 
  -2  -9   3     1947.33     2090.21     66.07 o 
  -1  -9   3     3688.04     3960.68     47.05 o 
   0  -9   3      796.44      723.77     20.54 o 
   1  -9   3       23.00       20.55     10.48 o 
   2  -9   3      467.72      564.25     40.29 o 
   3  -9   3       14.71       17.18     10.03 o 
   4  -9   3      138.13      114.10     16.05 o 
   5  -9   3       66.36       64.94     13.09 o 
   6  -9   3        2.12       12.19     11.00 o 
   7  -9   3        7.02       14.17     11.69 o 
   8  -9   3      368.61      344.02     19.98 o 
   9  -9   3       94.43      105.06     26.65 o 
  10  -9   3       41.53       58.02     15.85 o 
  11  -9   3      312.29      311.59     27.30 o 
  12  -9   3      129.35      149.05     24.46 o 
  13  -9   3      296.30      356.80     24.45 o 
  14  -9   3      177.06       95.21     78.57 o 
  15  -9   3       30.08       56.58     19.87 o 
 -13  -8   3       75.31       39.03     24.46 o 
 -12  -8   3       27.48       30.88     35.58 o 
 -11  -8   3      413.25      332.18     76.35 o 
 -10  -8   3      751.43      629.85     93.18 o 
  -9  -8   3      440.59      397.61     42.26 o 
  -8  -8   3      455.48      453.24     26.10 o 
  -7  -8   3        9.60       19.60     11.20 o 
  -6  -8   3      177.15      204.45     16.73 o 
  -5  -8   3        1.46       10.21      8.86 o 
  -4  -8   3      984.30     1025.59     35.11 o 
  -3  -8   3       77.06       99.81     19.27 o 
  -2  -8   3      848.60      798.84     28.93 o 
  -1  -8   3     3786.07     3922.30     76.25 o 
   0  -8   3     1081.70     1200.29     32.89 o 
   1  -8   3      625.80      640.24     20.57 o 
   2  -8   3       99.98       96.06     11.27 o 
   3  -8   3     2108.35     2083.77     32.76 o 
   4  -8   3     2740.85     2974.13     43.97 o 
   5  -8   3      279.82      294.25     18.07 o 
   6  -8   3      837.98      846.75     24.10 o 
   7  -8   3     1166.49     1049.39     24.37 o 
   8  -8   3     2463.13     2564.34     41.09 o 
   9  -8   3     1413.61     1446.65     42.66 o 
  10  -8   3      107.93       77.34     15.37 o 
  11  -8   3      133.41      130.77     17.59 o 
  12  -8   3        5.85        0.00     14.54 o 
  13  -8   3       17.30        7.34     16.35 o 
  14  -8   3       18.83       28.95     16.25 o 
  15  -8   3        2.97        0.00     11.96 o 
 -13  -7   3       13.92       18.53     33.60 o 
 -12  -7   3      361.63      331.38     48.68 o 
 -11  -7   3       62.79       65.03     16.55 o 
 -10  -7   3      457.85      494.17     10.79 o 
  -9  -7   3      375.39      382.66     19.89 o 
  -8  -7   3       94.51       95.79      5.62 o 
  -7  -7   3       63.75       60.77      5.81 o 
  -6  -7   3      186.12      213.03     13.71 o 
  -5  -7   3       66.69       72.41     10.28 o 
  -4  -7   3       12.33       35.08     15.56 o 
  -3  -7   3      650.04      623.45     24.97 o 
  -2  -7   3       26.04       59.75     13.71 o 
  -1  -7   3        2.45        4.69      8.90 o 
   0  -7   3       48.03       84.89     16.33 o 
   1  -7   3     1875.67     1792.73     24.25 o 
   2  -7   3      236.14      302.36     12.93 o 
   3  -7   3      185.72      215.94     20.26 o 
   4  -7   3      264.99      274.42     15.75 o 
   5  -7   3     7429.16     7975.81    108.63 o 
   6  -7   3      174.04      160.66     20.56 o 
   7  -7   3     2112.77     2167.99     31.49 o 
   8  -7   3      289.87      363.08     20.14 o 
   9  -7   3     2131.62     1996.69     37.53 o 
  10  -7   3       23.05        8.94     11.01 o 
  11  -7   3     1026.47      955.29     47.84 o 
  12  -7   3      137.59       89.69     34.10 o 
  13  -7   3      101.27      113.92     20.93 o 
  14  -7   3      602.72      631.35     52.64 o 
  15  -7   3        6.14        5.58     16.45 o 
  16  -7   3      201.73      194.45     24.24 o 
 -14  -6   3       17.17       17.71     13.62 o 
 -13  -6   3      349.24      327.70     16.18 o 
 -12  -6   3       67.16       39.69     22.98 o 
 -11  -6   3      730.76      747.72     15.47 o 
 -10  -6   3        0.68        0.08      5.94 o 
  -9  -6   3      297.08      300.52     23.84 o 
  -8  -6   3        4.16        0.46      3.77 o 
  -7  -6   3      871.92      930.54     17.43 o 
  -6  -6   3      876.16      893.17     15.20 o 
  -5  -6   3     3930.99     4075.72     29.99 o 
  -4  -6   3     5384.05     5778.68     80.23 o 
  -3  -6   3      473.95      404.87     20.76 o 
  -2  -6   3    12820.34    13363.90    263.72 o 
  -1  -6   3     4513.45     4416.68     79.51 o 
   0  -6   3      471.69      682.88     37.20 o 
   1  -6   3      345.33      360.92     11.88 o 
   2  -6   3      112.11       82.76     11.61 o 
   3  -6   3       16.92       11.42      9.26 o 
   4  -6   3      415.65      505.04     21.66 o 
   5  -6   3     1094.30     1319.68     21.33 o 
   6  -6   3      725.27      761.06     20.94 o 
   7  -6   3      159.05      192.39     15.25 o 
   8  -6   3     2358.77     2304.06     32.39 o 
   9  -6   3      267.09      287.92     16.39 o 
  10  -6   3     1316.96     1182.28     26.83 o 
  11  -6   3     1190.21     1123.38     48.34 o 
  12  -6   3      813.27      783.33     32.75 o 
  13  -6   3       89.40      104.11     19.80 o 
  15  -6   3       79.93       71.40     24.46 o 
  16  -6   3       13.19       30.39     43.73 o 
 -14  -5   3      218.00      184.50     19.52 o 
 -13  -5   3       58.88       63.22     12.97 o 
 -12  -5   3      232.64      249.30     12.60 o 
 -11  -5   3       42.80       39.85      8.15 o 
 -10  -5   3      306.65      326.39     11.35 o 
  -9  -5   3       57.15       52.94      9.00 o 
  -8  -5   3       14.87        0.00      5.34 o 
  -7  -5   3     2678.24     2881.90     30.18 o 
  -6  -5   3     1047.22     1026.15     14.06 o 
  -5  -5   3     2330.17     2577.72     23.03 o 
  -4  -5   3     4726.29     4854.15     35.25 o 
  -3  -5   3     3269.20     3080.90     45.15 o 
  -2  -5   3     5957.05     6056.19     82.82 o 
  -1  -5   3     1619.33     1553.89     23.13 o 
   0  -5   3     7520.67     7299.03     59.64 o 
   1  -5   3       22.42       23.63      8.45 o 
   2  -5   3    12992.43    12397.52     97.78 o 
   3  -5   3        6.57        4.25      5.85 o 
   4  -5   3     1041.48     1250.25     17.92 o 
   5  -5   3     2998.84     3109.22     35.73 o 
   6  -5   3      129.28       71.95     10.01 o 
   7  -5   3     9476.90     9632.31     85.04 o 
   8  -5   3     6058.97     5870.38     63.19 o 
   9  -5   3        7.98       12.27      9.42 o 
  10  -5   3       52.75       55.51     14.82 o 
  11  -5   3        8.18        9.72     13.74 o 
  12  -5   3      897.63      832.95     29.16 o 
  13  -5   3        4.41       15.73     15.52 o 
  15  -5   3      144.21      165.04     27.18 o 
  16  -5   3      374.05      322.46     38.79 o 
 -15  -4   3      304.64      289.97     18.22 o 
 -14  -4   3      129.64      118.71     29.77 o 
 -13  -4   3      323.13      211.58    109.46 o 
 -12  -4   3      137.90       42.03     70.78 o 
 -11  -4   3      114.13      100.06     20.01 o 
 -10  -4   3       18.53       18.28     22.98 o 
  -9  -4   3      626.55      675.00     25.21 o 
  -8  -4   3     1819.19     1445.41    294.18 o 
  -7  -4   3     2025.31     1975.64     60.14 o 
  -6  -4   3      273.57      218.07     11.37 o 
  -5  -4   3      543.09      482.34      7.17 o 
  -4  -4   3     2676.12     2899.57     23.11 o 
  -3  -4   3      167.26        1.48      1.98 o 
  -2  -4   3    18311.03    19386.93    162.36 o 
  -1  -4   3    15873.89    15689.26     93.61 o 
   0  -4   3       80.67      183.78     15.20 o 
   1  -4   3     7051.14     6765.98     56.48 o 
   2  -4   3     1477.92     1434.33     21.55 o 
   3  -4   3     5353.43     4605.26     39.19 o 
   4  -4   3     1843.10     1621.50     22.12 o 
   5  -4   3     2892.96     2611.27     63.10 o 
   6  -4   3     5537.69     5462.32     52.55 o 
   7  -4   3     6301.61     5836.95    158.21 o 
   8  -4   3       32.67       42.73     11.73 o 
   9  -4   3        3.10        6.66      8.47 o 
  10  -4   3       42.65       51.08     13.84 o 
  11  -4   3       88.48       94.13     21.74 o 
  12  -4   3     1145.74     1082.84     33.99 o 
  13  -4   3      950.83      926.70     40.04 o 
  14  -4   3     1199.92     1089.96     45.98 o 
  15  -4   3      693.92      618.83     40.78 o 
 -15  -3   3      456.27      569.20     40.40 o 
 -14  -3   3       72.89      105.29     17.80 o 
 -13  -3   3        5.63       14.51     12.34 o 
 -12  -3   3      301.37      275.15     23.72 o 
 -11  -3   3      323.08      333.20     20.83 o 
 -10  -3   3      653.02      547.80     20.89 o 
  -9  -3   3        1.19        1.40     10.37 o 
  -8  -3   3     3805.75     4075.56     44.81 o 
  -7  -3   3       42.15       68.97      9.76 o 
  -6  -3   3      691.19      632.46     11.26 o 
  -5  -3   3        4.54       12.68      4.38 o 
  -4  -3   3     2036.27     2197.22     21.10 o 
  -3  -3   3     4813.25     4779.88     33.71 o 
  -2  -3   3    29581.56    29640.33    241.28 o 
  -1  -3   3      752.45      929.10     11.34 o 
   0  -3   3    23903.78    23487.24    172.44 o 
   1  -3   3     1800.58     1572.99     16.14 o 
   2  -3   3     4532.55     4331.84     34.55 o 
   3  -3   3      174.02      127.09     12.37 o 
   4  -3   3     9334.47     8545.95     70.42 o 
   5  -3   3     1056.82     1199.83     15.80 o 
   6  -3   3     5188.43     4850.90     43.10 o 
   7  -3   3      783.49      858.68     16.26 o 
   8  -3   3     3182.16     3125.13     46.82 o 
   9  -3   3      557.22      446.35     24.09 o 
  10  -3   3       38.95       46.20     12.77 o 
  12  -3   3     1894.29     1816.63     53.06 o 
  13  -3   3      318.90      329.62     30.39 o 
  14  -3   3      222.97      234.56     19.69 o 
  16  -3   3       21.96       13.34     20.26 o 
 -16  -2   3       61.99       79.01     31.20 o 
 -15  -2   3        3.53        0.00     12.85 o 
 -14  -2   3      153.00      190.83     19.20 o 
 -13  -2   3      161.24      168.13     17.08 o 
 -12  -2   3     3008.23     2951.11     51.85 o 
 -11  -2   3        1.28        2.53     13.61 o 
 -10  -2   3      496.31      508.92     16.61 o 
  -9  -2   3     2088.82     2059.12     30.85 o 
  -8  -2   3      119.43      123.75      9.41 o 
  -7  -2   3     2612.98     2635.19     30.17 o 
  -6  -2   3     1280.15     1282.94     16.35 o 
  -5  -2   3     3866.99     3883.53     39.22 o 
  -4  -2   3       11.56        3.43      2.61 o 
  -3  -2   3      458.62      507.67      5.01 o 
  -2  -2   3     6715.83     6409.90     35.80 o 
  -1  -2   3     1855.07     1741.76     10.74 o 
   0  -2   3     2301.37     2205.59     19.27 o 
   1  -2   3     1492.25     1257.31     13.76 o 
   2  -2   3     4671.55     4685.50     60.27 o 
   3  -2   3     4427.78     4605.38     37.79 o 
   4  -2   3      156.25      109.92      6.79 o 
   5  -2   3      395.64      384.80      9.64 o 
   6  -2   3     3434.16     3766.87     37.72 o 
   7  -2   3    11227.56    11256.77    109.28 o 
   8  -2   3     2509.26     2327.96     27.97 o 
   9  -2   3        5.26       13.26      9.46 o 
  10  -2   3      800.67      752.20     22.61 o 
  12  -2   3      810.75      753.35     22.63 o 
  13  -2   3        0.12        7.41     17.05 o 
  14  -2   3       35.05       19.62     13.79 o 
  15  -2   3        5.91        8.89     18.03 o 
  16  -2   3      247.95      266.10     32.12 o 
 -16  -1   3       18.82       29.00     16.60 o 
 -15  -1   3      362.19      348.83     41.14 o 
 -14  -1   3      480.81      485.91     32.37 o 
 -13  -1   3       24.05       21.96     12.37 o 
 -12  -1   3       33.30       30.72     12.09 o 
 -11  -1   3      741.50      757.18     30.64 o 
 -10  -1   3     1015.33      943.85     20.32 o 
  -9  -1   3       63.59       60.00      9.46 o 
  -8  -1   3     2491.06     2332.92     27.03 o 
  -7  -1   3     1343.73     1316.40     20.27 o 
  -6  -1   3     1421.46     1294.06     21.33 o 
  -5  -1   3      103.95      120.81      6.38 o 
  -4  -1   3      429.39      460.78      8.30 o 
  -3  -1   3     1587.71     1410.87     10.63 o 
  -2  -1   3    41727.70    41180.86   1297.26 o 
  -1  -1   3       85.20       69.47      2.26 o 
   0  -1   3     7973.35     7910.89    343.68 o 
   1  -1   3     2216.27     2061.98     12.56 o 
   2  -1   3       17.76       62.28     24.95 o 
   3  -1   3      428.97      467.79      9.49 o 
   4  -1   3     5986.43     5699.87     45.96 o 
   5  -1   3        1.33        8.16      7.21 o 
   6  -1   3     6917.17     7065.54     61.39 o 
   7  -1   3       25.07       45.23     18.65 o 
   8  -1   3      190.84      191.55     13.12 o 
   9  -1   3     1019.90      972.31     19.78 o 
  10  -1   3       49.66       58.77     17.33 o 
  11  -1   3      350.38      345.20     17.06 o 
  12  -1   3      273.68      329.76     18.66 o 
  13  -1   3      557.25      463.75     26.25 o 
  14  -1   3      374.34      340.01     32.62 o 
  15  -1   3      664.25      612.41     27.15 o 
 -16   0   3      224.18      181.85     28.91 o 
 -15   0   3        0.93        0.00     14.84 o 
 -14   0   3      127.20      176.40     27.92 o 
 -13   0   3       97.72      105.89     15.44 o 
 -12   0   3      500.36      473.05     33.36 o 
 -11   0   3      421.27      427.43     20.69 o 
 -10   0   3      210.08      179.37     12.59 o 
  -9   0   3       19.49       12.46      9.54 o 
  -8   0   3      663.37      538.20     14.96 o 
  -7   0   3       41.65       50.44      8.22 o 
  -6   0   3      463.46      401.24     23.48 o 
  -5   0   3       22.46       11.10      5.53 o 
  -4   0   3        0.23        5.26      4.86 o 
  -3   0   3     3536.15     3343.83     42.20 o 
  -2   0   3      948.92      958.16     22.70 o 
  -1   0   3     2925.62     2688.41     12.80 o 
   0   0   3        4.13        3.67      1.94 o 
   1   0   3    11014.74    11008.31     74.70 o 
   2   0   3     3374.18     2971.74     42.91 o 
   3   0   3       91.64       51.15      5.68 o 
   4   0   3     3091.80     2874.70     23.95 o 
   5   0   3      159.92      149.74      7.95 o 
   6   0   3     4528.63     4589.55     40.01 o 
   7   0   3       19.97       29.22      6.68 o 
   8   0   3      113.75      135.99      9.88 o 
   9   0   3      336.35      352.59     13.79 o 
  10   0   3      404.10      346.19     23.40 o 
  11   0   3      654.59      644.73     19.95 o 
  12   0   3       44.74       61.97     13.08 o 
  13   0   3      947.04      933.58     37.45 o 
  14   0   3      456.53      445.66     27.77 o 
  15   0   3      248.48      235.35     21.41 o 
 -15   1   3      171.17      144.54     26.19 o 
 -14   1   3       10.25        0.00     18.78 o 
 -13   1   3      101.42       83.26     14.70 o 
 -12   1   3      720.46      707.88     29.17 o 
 -11   1   3     2286.58     2237.95     79.93 o 
 -10   1   3      156.11      172.63     12.63 o 
  -9   1   3     2340.82     2064.40     27.26 o 
  -8   1   3       30.29       24.92      7.46 o 
  -7   1   3     1229.64     1033.72     41.56 o 
  -6   1   3     1325.04     1344.92     25.98 o 
  -5   1   3      113.84      125.53     19.64 o 
  -4   1   3     3584.79     3441.12     36.72 o 
  -3   1   3     2613.46     2604.71     18.00 o 
  -2   1   3      496.18      507.87      5.83 o 
  -1   1   3      783.93      630.60      6.67 o 
   0   1   3     4232.13     4045.18     21.18 o 
   1   1   3      460.93      537.10     10.39 o 
   2   1   3     1760.45     1800.21     20.57 o 
   3   1   3      704.77      576.93     11.13 o 
   4   1   3     4022.88     3602.09     29.15 o 
   5   1   3     2073.61     1967.69     20.31 o 
   6   1   3     3242.29     3153.75     38.29 o 
   7   1   3     1484.86     1532.54     22.82 o 
   8   1   3      423.74      439.86     21.25 o 
   9   1   3       49.37       42.90     11.60 o 
  10   1   3       60.69       70.99     13.18 o 
  11   1   3       34.01       25.96     10.69 o 
  12   1   3       49.45       55.40     15.28 o 
  13   1   3       27.72       44.12     14.24 o 
  14   1   3      350.95      337.69     90.31 o 
  15   1   3       44.04       32.83     18.96 o 
 -15   2   3      663.64      659.39     39.79 o 
 -14   2   3      419.16      347.43     21.32 o 
 -13   2   3       95.61       96.67     15.51 o 
 -12   2   3      112.62      125.26     19.77 o 
 -11   2   3      295.85      339.86     19.36 o 
 -10   2   3      861.12      912.53     30.82 o 
  -9   2   3        9.70        9.34      9.19 o 
  -8   2   3        6.71        0.00      7.63 o 
  -7   2   3      554.81      506.13     15.17 o 
  -6   2   3      460.83      517.85     17.69 o 
  -5   2   3      171.56      108.52     11.59 o 
  -4   2   3     1248.79     1242.50     13.64 o 
  -3   2   3    29267.97    30942.69    198.02 o 
  -2   2   3     1230.93     1088.08     10.30 o 
  -1   2   3    16538.13    16609.57     86.07 o 
   0   2   3      504.60      486.09      5.80 o 
   1   2   3    10577.90    10072.40     74.71 o 
   2   2   3      993.31      973.58     11.23 o 
   3   2   3        3.52        2.47      4.45 o 
   4   2   3     5942.05     5730.31     64.19 o 
   5   2   3       25.22       44.47      8.40 o 
   6   2   3      184.94      131.55     11.24 o 
   7   2   3      533.12      464.07     12.38 o 
   8   2   3       73.65       59.65     10.38 o 
   9   2   3     1234.73     1277.36     22.60 o 
  10   2   3       18.56       12.49      9.29 o 
  11   2   3      117.32      110.73     13.65 o 
  12   2   3       68.18       57.57     14.33 o 
  13   2   3       30.04       21.25     12.99 o 
  14   2   3      460.47      472.22     54.86 o 
 -16   3   3       61.79       67.99     18.40 o 
 -15   3   3      152.64      170.23     30.14 o 
 -14   3   3      260.87      250.18     19.63 o 
 -13   3   3      337.53      351.55     39.41 o 
 -12   3   3      291.48      310.60     23.72 o 
 -11   3   3      667.12      632.89     43.50 o 
 -10   3   3     1898.05     1971.46     34.47 o 
  -9   3   3      759.64      701.94     18.06 o 
  -8   3   3      316.41      301.04     12.60 o 
  -7   3   3      658.15      678.31     14.98 o 
  -6   3   3     4022.45     4206.59     42.33 o 
  -5   3   3     2604.67     2306.55     36.06 o 
  -4   3   3     3305.81     3205.78     23.78 o 
  -3   3   3      499.68      569.83      9.78 o 
  -2   3   3      706.59      721.76     10.16 o 
  -1   3   3     2811.40     2674.45     45.04 o 
   0   3   3     2281.81     2243.47     22.01 o 
   1   3   3     1106.53     1031.74     10.20 o 
   2   3   3     1021.44     1214.79     41.68 o 
   3   3   3     3023.94     2959.94     27.24 o 
   4   3   3     2019.27     2100.27     29.71 o 
   5   3   3      541.50      431.08     14.83 o 
   6   3   3      878.91      985.25     22.50 o 
   7   3   3      510.10      412.74     18.78 o 
   8   3   3      367.20      360.05     19.77 o 
   9   3   3      671.41      710.34     39.79 o 
  10   3   3      297.87      293.79     23.23 o 
  11   3   3      153.00      114.39     33.35 o 
  12   3   3      305.49      308.12     27.18 o 
  13   3   3       39.00       11.36     28.91 o 
  14   3   3      148.40      121.06     27.42 o 
 -16   4   3      222.03      241.39     31.13 o 
 -14   4   3        1.33        5.82     14.59 o 
 -13   4   3     1496.15     1416.46     46.05 o 
 -12   4   3      185.62      199.17     17.06 o 
 -11   4   3     1186.99     1254.74     30.41 o 
 -10   4   3       81.31       81.39     15.57 o 
  -9   4   3       50.48       26.18      9.84 o 
  -8   4   3     1646.94     1544.36     28.45 o 
  -7   4   3     1350.11     1508.06     25.29 o 
  -6   4   3     2390.60     2649.15     66.25 o 
  -5   4   3       16.56       18.38      8.33 o 
  -4   4   3        3.64        9.24      4.57 o 
  -3   4   3     4875.41     4725.72     32.38 o 
  -2   4   3     2680.38     2939.02     27.56 o 
  -1   4   3      610.36      619.23     11.81 o 
   0   4   3      603.24      555.79     10.28 o 
   1   4   3     9158.33     8996.62     55.80 o 
   2   4   3      848.39      780.47     10.14 o 
   3   4   3     3070.02     3050.19     21.94 o 
   4   4   3       99.21       85.35      4.73 o 
   5   4   3       96.02      115.13     11.37 o 
   6   4   3       51.46       27.42     10.38 o 
   7   4   3       58.94       62.75     12.85 o 
   8   4   3        4.49        0.00      7.91 o 
   9   4   3      337.89      354.59     22.73 o 
  10   4   3     1943.89     2041.07     64.80 o 
  11   4   3      639.58      604.99     31.14 o 
  12   4   3       54.42       43.48     32.36 o 
  13   4   3       31.53       39.28     21.49 o 
 -16   5   3      366.83      320.23     55.35 o 
 -15   5   3      492.22      522.89     35.09 o 
 -14   5   3        8.24        3.63     18.78 o 
 -13   5   3      154.36      127.48     20.93 o 
 -12   5   3      260.80      273.40     18.93 o 
 -11   5   3       72.97       76.31     15.19 o 
 -10   5   3      617.02      571.40     24.19 o 
  -9   5   3       48.20       89.46     20.51 o 
  -8   5   3     2116.52     2249.70     31.19 o 
  -7   5   3        2.17        4.47      9.64 o 
  -6   5   3     3199.16     3353.32     36.10 o 
  -5   5   3     6428.49     6586.06     58.65 o 
  -4   5   3       72.13       61.44      7.04 o 
  -3   5   3     2061.38     2101.92     19.97 o 
  -2   5   3      494.14      574.41     11.81 o 
  -1   5   3     2639.69     2565.65     30.19 o 
   0   5   3     1427.74     1415.10     15.89 o 
   1   5   3       96.74       60.07      4.49 o 
   2   5   3     2201.06     2480.53     37.88 o 
   3   5   3     2114.12     2385.42     23.66 o 
   4   5   3     1377.09     1369.78     16.66 o 
   5   5   3      149.74      138.78      7.93 o 
   6   5   3      429.63      451.44     16.56 o 
   7   5   3     1315.08     1320.47     44.26 o 
   8   5   3        1.46        3.95     18.03 o 
   9   5   3     1229.11     1343.73     37.09 o 
  10   5   3       47.44       43.48     18.03 o 
  11   5   3       70.45       73.13     33.60 o 
  12   5   3       66.66       87.21     23.22 o 
  13   5   3        0.80        3.71     27.92 o 
 -16   6   3      896.70      964.88     35.36 o 
 -15   6   3        3.30       10.82     14.87 o 
 -14   6   3      926.15     1043.82     46.14 o 
 -13   6   3      265.33      261.66     27.18 o 
 -12   6   3      443.20      415.44     21.32 o 
 -11   6   3     1416.07     1424.93     36.12 o 
 -10   6   3      725.45      663.11     26.90 o 
  -9   6   3       41.60       40.92     12.20 o 
  -8   6   3      730.90      931.79     35.22 o 
  -7   6   3     1315.91     1316.33     28.45 o 
  -6   6   3     9475.84    10502.26     93.90 o 
  -5   6   3       42.79       49.17      7.74 o 
  -4   6   3        2.86        5.05      6.02 o 
  -3   6   3      477.47      471.39     22.67 o 
  -2   6   3     1633.70     1580.61     16.08 o 
  -1   6   3      121.67      155.31      8.00 o 
   0   6   3     7723.86     8603.59     58.03 o 
   1   6   3      333.97      325.50      7.81 o 
   2   6   3      267.86      282.84      7.66 o 
   3   6   3     1177.01     1179.45     16.32 o 
   4   6   3       29.61       28.42      5.43 o 
   5   6   3     1064.19     1134.67     13.08 o 
   6   6   3     1799.55     1883.86     23.65 o 
   7   6   3      914.31      949.43     21.98 o 
   8   6   3      754.44      757.19     13.51 o 
   9   6   3      427.46      491.49     37.07 o 
  10   6   3      498.86      579.24     46.46 o 
  11   6   3      102.66      103.52     22.98 o 
  12   6   3      291.61      308.61     47.93 o 
 -16   7   3      110.49       99.38     21.10 o 
 -15   7   3      477.91      600.74     41.14 o 
 -14   7   3       90.05       84.59     18.29 o 
 -13   7   3       50.44       96.45     20.63 o 
 -12   7   3      122.83      120.02     21.81 o 
 -11   7   3       22.04       23.50     13.54 o 
 -10   7   3      630.53      557.10     26.42 o 
  -9   7   3      149.18      121.94     15.52 o 
  -8   7   3      806.87      729.99     21.72 o 
  -7   7   3      370.34      456.92     21.66 o 
  -6   7   3      470.30      396.73     26.56 o 
  -5   7   3       45.75       81.12      8.92 o 
  -4   7   3      857.85      827.02     13.52 o 
  -3   7   3       38.33       14.57      5.88 o 
  -2   7   3      400.51      286.44      8.99 o 
  -1   7   3     2511.96     2682.89     24.93 o 
   0   7   3      286.81      333.25      8.23 o 
   1   7   3      465.03      526.20      9.75 o 
   2   7   3     1223.53     1267.52     29.18 o 
   3   7   3        7.81       10.32     10.38 o 
   4   7   3     1684.57     1704.09     20.63 o 
   5   7   3      934.83      998.79     18.17 o 
   6   7   3       92.28      110.97      7.31 o 
   7   7   3      125.34       98.89      8.48 o 
   8   7   3      497.44      542.94     18.11 o 
   9   7   3      325.43      326.46     12.01 o 
  10   7   3       84.04       71.53     12.14 o 
  12   7   3       20.26       28.66     21.00 o 
 -15   8   3       27.63       32.68     17.96 o 
 -14   8   3      123.71      141.97     20.82 o 
 -13   8   3       47.45       46.88     20.42 o 
 -12   8   3      147.47      120.64     21.13 o 
 -11   8   3       44.89       46.88     15.05 o 
 -10   8   3     2269.65     2240.41     70.14 o 
  -9   8   3        9.82       20.08     12.82 o 
  -8   8   3     1516.38     1413.86     42.91 o 
  -7   8   3     2107.99     2159.52     39.54 o 
  -6   8   3      308.85      359.34     13.86 o 
  -5   8   3      865.09      839.71     17.83 o 
  -4   8   3     1163.85     1180.65     17.10 o 
  -3   8   3      382.60      373.85     10.65 o 
  -2   8   3      593.51      578.27     16.63 o 
  -1   8   3       98.92       91.99      8.65 o 
   0   8   3     4539.94     4793.20     41.67 o 
   1   8   3      132.69      129.44      6.34 o 
   2   8   3      415.19      464.35     26.94 o 
   3   8   3      385.61      410.46     27.43 o 
   4   8   3      219.27      234.00     19.89 o 
   5   8   3     1264.87     1328.35     19.49 o 
   6   8   3      968.12      941.92     14.18 o 
   7   8   3       28.94       14.56      6.29 o 
   8   8   3      231.24      238.58     12.79 o 
   9   8   3       18.45        6.80      5.32 o 
 -15   9   3       14.51        5.48     18.74 o 
 -14   9   3        3.89       15.58     15.79 o 
 -13   9   3       85.38      101.10     19.38 o 
 -12   9   3      148.28      133.94     23.20 o 
 -11   9   3       21.77       16.88     17.50 o 
 -10   9   3     1089.93     1142.85     45.13 o 
  -9   9   3      595.01      671.65     36.70 o 
  -8   9   3      218.81      251.36     23.25 o 
  -7   9   3        4.99        8.06      9.05 o 
  -6   9   3        5.43        4.36      8.09 o 
  -5   9   3      269.27      266.55     12.55 o 
  -4   9   3      208.64      206.26     12.59 o 
  -3   9   3        5.65        1.18      6.61 o 
  -2   9   3      234.13      203.92      9.47 o 
  -1   9   3      244.93      243.34     12.93 o 
   0   9   3      853.84      823.87     21.51 o 
   1   9   3        6.57        1.45      5.79 o 
   2   9   3     1086.69     1175.84     39.31 o 
   3   9   3      313.63      274.28     43.00 o 
   4   9   3       37.15       23.22     19.27 o 
   5   9   3     1811.39     1993.14     34.28 o 
   6   9   3       24.94       33.11     14.46 o 
   7   9   3      385.23      438.69     21.51 o 
   8   9   3      771.58      936.25     29.33 o 
   9   9   3        4.18        0.74     13.34 o 
  10   9   3       19.90       50.65     29.40 o 
 -14  10   3       10.45       34.08     18.89 o 
 -13  10   3        0.41        9.44     18.60 o 
 -12  10   3      895.42      938.87     72.91 o 
 -11  10   3        3.85        8.10     14.00 o 
 -10  10   3     2371.18     2574.19     51.30 o 
  -9  10   3     1002.79     1041.81     29.62 o 
  -8  10   3      599.46      522.51     17.89 o 
  -7  10   3       46.97       31.64     10.78 o 
  -6  10   3      196.08      233.39     17.16 o 
  -5  10   3     1579.05     1646.76    122.80 o 
  -4  10   3     2316.43     2250.77     30.61 o 
  -3  10   3       13.92       18.18     10.62 o 
  -2  10   3      132.04      164.63     12.82 o 
  -1  10   3       60.93       79.02     10.18 o 
   0  10   3       53.05       56.51      9.80 o 
   1  10   3      353.71      321.90     17.67 o 
   2  10   3      847.30      963.76     39.55 o 
   3  10   3       12.56        0.00     16.06 o 
   4  10   3       98.80       56.82     36.81 o 
   5  10   3       18.05       24.77     12.56 o 
   6  10   3      317.99      411.37     21.51 o 
   7  10   3        6.64        1.36     11.01 o 
   8  10   3      572.46      644.98     35.09 o 
   9  10   3      197.98      183.33     36.57 o 
 -14  11   3        4.04        2.79     19.01 o 
 -13  11   3      265.93      264.33     33.23 o 
 -12  11   3        0.62        0.00     13.85 o 
 -11  11   3      346.06      341.93     60.04 o 
 -10  11   3      691.58      665.07     33.14 o 
  -9  11   3      806.40      851.32     33.87 o 
  -8  11   3      476.98      519.45     24.81 o 
  -7  11   3        1.91        4.11     11.92 o 
  -6  11   3      447.60      493.34     25.55 o 
  -5  11   3        0.72        5.50      7.53 o 
  -4  11   3      273.75      335.93     15.79 o 
  -3  11   3       18.74       24.24      7.56 o 
  -2  11   3      116.66       82.79     12.16 o 
  -1  11   3       18.37        7.17      5.67 o 
   0  11   3      166.00      158.14     13.04 o 
   1  11   3      477.76      521.42     34.35 o 
   2  11   3       81.63       67.20     23.72 o 
   3  11   3      144.87      128.23     43.48 o 
   4  11   3      126.30      107.72     27.42 o 
   5  11   3      244.01      274.29     22.79 o 
   6  11   3      648.92      775.20     27.91 o 
   7  11   3       14.86       25.34     19.39 o 
   8  11   3        1.20       11.61     25.69 o 
 -13  12   3       40.26       45.00     16.08 o 
 -12  12   3      291.05      315.34     20.37 o 
 -11  12   3       61.83       57.16     16.17 o 
 -10  12   3       65.65       81.78     14.67 o 
  -9  12   3      211.27      207.94     17.93 o 
  -8  12   3        7.89        5.43     14.56 o 
  -7  12   3      228.57      210.09     14.35 o 
  -6  12   3      273.74      275.06     17.48 o 
  -5  12   3       75.25       68.02     13.29 o 
  -4  12   3      382.94      352.46     14.83 o 
  -3  12   3       49.56       88.27     23.96 o 
  -2  12   3      423.07      406.28     77.10 o 
  -1  12   3     1336.94     1353.65    215.60 o 
   0  12   3       64.68       68.06     14.21 o 
   1  12   3      168.50      166.53     45.96 o 
   2  12   3       17.90       36.81     23.22 o 
   3  12   3      518.77      649.92     41.27 o 
   4  12   3      243.21      246.58     54.11 o 
   5  12   3       10.93        9.20     13.15 o 
   6  12   3      140.08      138.29     81.04 o 
 -11  13   3       48.41       68.20     17.14 o 
 -10  13   3      393.53      369.22     24.39 o 
  -9  13   3      228.27      255.10     28.80 o 
  -8  13   3       10.14        5.05      9.63 o 
  -7  13   3       35.28       34.09     15.77 o 
  -6  13   3     1033.21      941.66     75.15 o 
  -5  13   3     2081.75     1934.63    143.21 o 
  -4  13   3     1851.11     1788.39    120.93 o 
  -3  13   3      108.30       84.41     27.45 o 
  -2  13   3      180.99      132.42     79.68 o 
  -1  13   3       61.30       64.52     41.26 o 
   0  13   3        5.25        0.00      8.40 o 
   1  13   3       15.97       22.73     23.22 o 
   2  13   3      894.85     1064.79     49.19 o 
   3  13   3      211.22       14.82     38.30 o 
   4  13   3       10.79        5.68     21.49 o 
   5  13   3       90.01       61.61     39.41 o 
 -10  14   3      186.99      207.86     18.69 o 
  -9  14   3     1321.85     1398.59     72.64 o 
  -8  14   3      895.53      810.47     56.62 o 
  -7  14   3       40.31       17.39     14.06 o 
  -6  14   3        5.84        3.29      9.00 o 
  -5  14   3      176.01       83.90     54.02 o 
  -4  14   3      597.35      614.88     62.72 o 
  -3  14   3      270.16      201.87     15.07 o 
  -2  14   3       46.13       21.49      8.89 o 
  -1  14   3       80.20       60.03      9.14 o 
   0  14   3       86.27        0.00     20.51 o 
   1  14   3       12.70        0.00     21.99 o 
   2  14   3       31.34        0.00     24.95 o 
   3  14   3      442.84      443.05     42.75 o 
  -7  15   3      109.40       49.79     35.70 o 
  -6  15   3       67.87       37.39     34.22 o 
  -5  15   3      368.78      334.64     29.40 o 
  -4  15   3       32.26       27.42     18.78 o 
  -3  15   3      332.16      314.89     48.43 o 
  -2  15   3       48.49       18.67     12.85 o 
  -1  15   3       71.69        1.48     20.26 o 
   0  15   3       39.27        0.00     20.51 o 
   0 -17   4      275.11        0.00     22.48 o 
   1 -17   4       50.21       19.52     22.23 o 
   3 -17   4      330.16      216.20     21.99 o 
   4 -17   4        1.31        0.00      8.42 o 
   5 -17   4       17.40       49.16     31.62 o 
   6 -17   4       93.88       50.40     52.87 o 
   7 -17   4      381.10      450.34     33.72 o 
  -3 -16   4       88.74        0.00     26.44 o 
  -2 -16   4      285.86        0.74     21.25 o 
  -1 -16   4      353.17      383.24     43.24 o 
   0 -16   4       14.00        8.40     23.47 o 
   1 -16   4       96.45       52.62      9.88 o 
   2 -16   4        0.28        0.00      8.50 o 
   3 -16   4      152.52        0.00     21.49 o 
   4 -16   4      213.53      235.96     37.06 o 
   5 -16   4       12.30       30.39     27.42 o 
   6 -16   4      272.53      133.95    122.06 o 
   7 -16   4        0.38       10.62     21.88 o 
   8 -16   4      134.55      169.37     26.36 o 
   9 -16   4       89.53      117.39     25.41 o 
  -5 -15   4      288.88        0.00     42.50 o 
  -4 -15   4       18.22        0.00     25.45 o 
  -3 -15   4       18.00        1.48     20.26 o 
  -2 -15   4       24.71        5.93     21.99 o 
  -1 -15   4      133.52        3.95     21.49 o 
   0 -15   4       32.06       11.82      9.39 o 
   1 -15   4       68.66       37.80     10.38 o 
   3 -15   4       59.50       84.25     28.91 o 
   4 -15   4      732.81      814.13     53.38 o 
   5 -15   4       96.19       67.45     58.80 o 
   6 -15   4      217.18      251.37     31.29 o 
   7 -15   4      139.38      171.11     29.60 o 
   8 -15   4      135.91      185.81     24.97 o 
   9 -15   4      168.36      212.88     30.51 o 
  10 -15   4      160.48      159.16     24.72 o 
  11 -15   4        6.25       18.25     22.37 o 
  -7 -14   4       97.85       78.94     60.65 o 
  -6 -14   4      185.97      246.95    141.82 o 
  -5 -14   4      198.52        3.95     23.97 o 
  -4 -14   4      205.62        0.74     30.64 o 
  -3 -14   4      102.69       70.66     29.15 o 
  -2 -14   4      406.10      371.64     38.05 o 
  -1 -14   4      452.09      575.52     65.24 o 
   0 -14   4      177.65      112.15     35.24 o 
   1 -14   4      374.81      414.95     26.03 o 
   2 -14   4      665.25      726.86     31.51 o 
   3 -14   4      868.79      843.16     31.28 o 
   4 -14   4      396.52      397.59     35.58 o 
   5 -14   4      505.28      616.19     49.79 o 
   6 -14   4        0.44        0.00     14.14 o 
   7 -14   4       18.63       12.47     23.72 o 
   8 -14   4        8.30       10.27     18.52 o 
   9 -14   4       37.84       66.23     19.91 o 
  10 -14   4      273.47      343.42     27.47 o 
  11 -14   4      272.70      260.67     27.32 o 
  12 -14   4       46.52       40.59     20.77 o 
  -8 -13   4        2.26        4.94     24.46 o 
  -7 -13   4       71.20       36.64     21.86 o 
  -6 -13   4      524.23      574.75     27.35 o 
  -5 -13   4      356.49      362.00     62.27 o 
  -4 -13   4     1377.43     1386.05     54.89 o 
  -3 -13   4      481.36      514.99     40.28 o 
  -2 -13   4       19.64        7.91     33.35 o 
  -1 -13   4     3122.66     2264.47    143.81 o 
   0 -13   4     1334.18     1405.40     50.93 o 
   1 -13   4      170.23      237.68     30.14 o 
   2 -13   4      211.75      272.04     31.38 o 
   3 -13   4       67.47      125.01     27.18 o 
   4 -13   4      866.57      972.75     30.41 o 
   5 -13   4      223.27      201.78     21.40 o 
   6 -13   4      780.21      788.84     28.82 o 
   7 -13   4       23.48       13.90     14.66 o 
   8 -13   4       47.87       54.58     21.23 o 
   9 -13   4      351.28      407.45     31.58 o 
  10 -13   4      124.46      145.83     35.36 o 
  11 -13   4     1303.12     1343.65     46.14 o 
  12 -13   4        1.17        0.00     19.32 o 
  13 -13   4        1.44       16.27     18.53 o 
  -9 -12   4      283.93        3.95     24.46 o 
  -8 -12   4       68.25       70.41     22.73 o 
  -7 -12   4      586.44      605.76     27.08 o 
  -6 -12   4      125.05      118.26     20.12 o 
  -5 -12   4      448.68      517.95     39.79 o 
  -4 -12   4      950.05     1073.55     71.19 o 
  -3 -12   4      565.11      603.01     38.80 o 
  -2 -12   4       79.77       99.32     26.19 o 
  -1 -12   4       27.06       42.15     10.04 o 
   0 -12   4     1056.59     1146.90     31.11 o 
   1 -12   4      432.66      446.56     23.07 o 
   2 -12   4      323.04      383.84     22.12 o 
   3 -12   4       72.44       61.54     15.89 o 
   4 -12   4       64.38       94.09     17.38 o 
   5 -12   4     1723.59     1891.89     38.03 o 
   6 -12   4     1124.77     1147.27     31.20 o 
   7 -12   4      623.64      618.15     30.57 o 
   8 -12   4     2113.02     2137.88     41.71 o 
   9 -12   4       31.76       43.65     16.76 o 
  10 -12   4        1.51        0.00     13.28 o 
  11 -12   4       47.53       40.03     18.03 o 
  12 -12   4       60.84       53.89     23.77 o 
  13 -12   4       42.46       49.99     31.50 o 
  14 -12   4      278.33      300.42     28.11 o 
  -8 -11   4      834.85      917.53     30.65 o 
  -7 -11   4        0.99        5.15     14.82 o 
  -6 -11   4        2.63        3.57     12.85 o 
  -5 -11   4      255.47      217.19     50.41 o 
  -4 -11   4       31.78       96.60     25.94 o 
  -3 -11   4      114.32      128.97     26.68 o 
  -2 -11   4      800.35      806.08     58.09 o 
  -1 -11   4      508.49      649.15     29.11 o 
   0 -11   4      494.08      546.17     32.13 o 
   1 -11   4     1799.29     1834.57     47.74 o 
   2 -11   4       10.56       25.74     15.78 o 
   3 -11   4      864.10      899.83     36.34 o 
   4 -11   4      477.65      539.00     30.89 o 
   5 -11   4       56.83       49.87     17.66 o 
   6 -11   4      264.39      301.31     32.32 o 
   7 -11   4      623.84      666.21     30.95 o 
   8 -11   4       22.26       19.84     18.41 o 
   9 -11   4       35.94       26.57     18.03 o 
  10 -11   4      311.00      268.37     28.29 o 
  11 -11   4      473.39      509.32     26.77 o 
  12 -11   4       13.88       19.10     15.93 o 
  13 -11   4       26.05       50.77     18.78 o 
  14 -11   4        0.38        9.17     25.26 o 
  -9 -10   4      292.75      293.85     22.30 o 
  -8 -10   4       18.23       29.87     14.02 o 
  -7 -10   4       10.28        0.00     10.66 o 
  -6 -10   4       82.17      115.11     15.44 o 
  -5 -10   4        5.97       24.70     21.25 o 
  -4 -10   4       26.09       15.07     30.63 o 
  -3 -10   4      361.07      475.94     30.64 o 
  -2 -10   4      234.11      276.25     26.19 o 
  -1 -10   4     2024.37     2007.67     33.77 o 
   0 -10   4     1161.08     1254.37     31.23 o 
   1 -10   4      405.69      439.78     23.05 o 
   2 -10   4      374.13      382.59     18.17 o 
   3 -10   4        1.25        7.51     10.13 o 
   4 -10   4        7.11        0.00     12.93 o 
   5 -10   4      148.36      143.79     25.42 o 
   6 -10   4        8.58       15.01     14.27 o 
   7 -10   4      114.68      122.09     16.59 o 
   8 -10   4     1119.61     1152.33     29.53 o 
   9 -10   4      851.64      806.42     35.10 o 
  10 -10   4      484.90      459.83     23.64 o 
  11 -10   4     3003.59     2845.65     88.23 o 
  12 -10   4      919.26      819.05     30.19 o 
  13 -10   4        5.13        6.16     17.50 o 
  14 -10   4       70.30       89.15     25.82 o 
  15 -10   4      952.79      850.39     49.68 o 
 -12  -9   4       35.45       22.73     21.99 o 
 -11  -9   4      318.57      422.77     42.01 o 
 -10  -9   4        0.10        0.80     11.01 o 
  -9  -9   4       12.14        0.00     18.03 o 
  -8  -9   4      957.93     1020.77     30.69 o 
  -7  -9   4      277.17      292.41     22.99 o 
  -6  -9   4      159.00      180.98     24.12 o 
  -5  -9   4      227.09      268.34     27.67 o 
  -4  -9   4      688.27      634.75     32.87 o 
  -3  -9   4      570.84      712.32     47.95 o 
  -2  -9   4        2.77        6.35      4.08 o 
  -1  -9   4      182.04      219.26     22.98 o 
   0  -9   4     5533.78     5708.81     58.99 o 
   1  -9   4     2869.81     3123.66     43.41 o 
   2  -9   4     2116.47     1934.01     33.51 o 
   3  -9   4     1341.83     1163.48     23.50 o 
   4  -9   4      275.30      322.35     16.16 o 
   5  -9   4      653.48      600.37     33.62 o 
   6  -9   4      282.17      253.68     16.77 o 
   7  -9   4      179.55      195.32     20.19 o 
   8  -9   4     2071.40     2017.50     59.38 o 
   9  -9   4      400.50      412.53     33.61 o 
  10  -9   4      164.66      142.99     22.03 o 
  11  -9   4       94.79       89.11     27.12 o 
  12  -9   4     2007.19     1690.40     51.57 o 
  13  -9   4      160.13      134.53     19.77 o 
  14  -9   4      183.07      174.57     22.06 o 
  15  -9   4      194.83      205.55     29.83 o 
 -13  -8   4       11.21       15.32     21.25 o 
 -12  -8   4      102.47      178.62     45.71 o 
 -11  -8   4      755.60      681.72     85.02 o 
 -10  -8   4      142.39      139.72     41.63 o 
  -9  -8   4      247.33      226.70     42.00 o 
  -8  -8   4      131.75      186.60     18.53 o 
  -7  -8   4       18.96       31.85     11.47 o 
  -6  -8   4       96.61      112.40     16.43 o 
  -5  -8   4     1213.72     1182.43     22.84 o 
  -4  -8   4      489.79      609.22     29.16 o 
  -3  -8   4     1052.09     1090.99     33.14 o 
  -2  -8   4       62.05       75.63      3.39 o 
  -1  -8   4      657.35      652.23     24.10 o 
   0  -8   4     1372.25     1526.06     23.87 o 
   1  -8   4     1964.07     1807.13     29.53 o 
   2  -8   4       10.83        1.85      6.99 o 
   3  -8   4      288.20      257.64     20.26 o 
   4  -8   4     4029.77     3707.05     41.02 o 
   5  -8   4       24.26       37.85     12.55 o 
   6  -8   4       93.61       53.83     13.95 o 
   7  -8   4      191.23      190.14     15.30 o 
   8  -8   4     4252.43     4369.05     57.92 o 
   9  -8   4      584.28      547.51     33.11 o 
  10  -8   4      170.97      201.63     22.38 o 
  11  -8   4      688.06      673.27     58.70 o 
  12  -8   4      124.07      132.90     21.04 o 
  13  -8   4       20.81        4.23     15.19 o 
  14  -8   4       75.50       56.48     21.88 o 
  15  -8   4      106.40       94.47     19.87 o 
 -14  -7   4      297.23      323.68     34.59 o 
 -13  -7   4      119.34       86.31     44.59 o 
 -12  -7   4      705.84      612.72     71.92 o 
 -11  -7   4       62.90       71.14     12.23 o 
 -10  -7   4      317.64      303.98     40.28 o 
  -9  -7   4      183.67      177.46      8.86 o 
  -8  -7   4        8.02        7.21      4.38 o 
  -7  -7   4      152.43      150.50     13.47 o 
  -6  -7   4       52.16       57.02      5.89 o 
  -5  -7   4       11.41        9.66      8.40 o 
  -4  -7   4      341.66      374.64     22.49 o 
  -3  -7   4     1946.17     2352.30     20.54 o 
  -2  -7   4    12805.36    13908.03    195.39 o 
  -1  -7   4        6.22        8.90      9.28 o 
   0  -7   4       42.13       10.01     11.70 o 
   1  -7   4      918.09      885.84     20.22 o 
   2  -7   4      657.26      556.51     29.79 o 
   3  -7   4      342.19      368.05     13.45 o 
   4  -7   4      192.78      161.78     11.34 o 
   5  -7   4      542.76      513.48     23.74 o 
   6  -7   4        3.02        2.44      8.77 o 
   7  -7   4       43.01      102.12     15.03 o 
   8  -7   4      768.34      817.54     21.97 o 
   9  -7   4      191.38      210.63     16.03 o 
  10  -7   4        7.25       11.47     11.19 o 
  11  -7   4     1095.64     1279.80     29.17 o 
  12  -7   4        4.61       17.22     14.91 o 
  13  -7   4       67.17       77.40     20.78 o 
  14  -7   4        9.60       19.42     14.81 o 
  15  -7   4       53.57       52.75     17.59 o 
 -14  -6   4        1.18        3.22      7.61 o 
 -13  -6   4      105.13      115.96     24.58 o 
 -12  -6   4       50.99       41.99      8.80 o 
 -11  -6   4      242.22      258.60     14.82 o 
 -10  -6   4       97.45       91.52     10.32 o 
  -9  -6   4      414.77      412.33     26.07 o 
  -8  -6   4      220.69      198.86      8.96 o 
  -7  -6   4     1654.16     1697.92     19.16 o 
  -6  -6   4       41.91       32.28      4.82 o 
  -5  -6   4     3078.43     3584.24     28.78 o 
  -4  -6   4     2343.37     2389.42     43.09 o 
  -3  -6   4      977.38     1080.16     11.46 o 
  -2  -6   4     3604.23     3511.61     28.13 o 
  -1  -6   4     2591.59     2784.34     37.67 o 
   0  -6   4     2417.57     2192.38     27.74 o 
   1  -6   4    17294.66    17425.44    139.38 o 
   2  -6   4       22.87       67.24      8.04 o 
   3  -6   4     2747.67     2842.28     29.53 o 
   4  -6   4        6.62        0.00      7.25 o 
   5  -6   4      401.91      497.51     17.24 o 
   6  -6   4     3379.38     3270.20     36.00 o 
   7  -6   4        3.18        8.96      8.44 o 
   8  -6   4     3110.18     2989.95     41.99 o 
   9  -6   4       64.23       73.19     12.45 o 
  10  -6   4      175.04      160.47     15.30 o 
  11  -6   4      217.40      184.07     17.06 o 
  12  -6   4      107.14       65.17     23.74 o 
  13  -6   4      618.18      623.52     33.12 o 
  14  -6   4      114.15      119.08     24.21 o 
  15  -6   4       21.87       36.32     34.83 o 
 -15  -5   4      176.73      137.28     34.96 o 
 -14  -5   4      445.32      474.03     34.35 o 
 -13  -5   4      209.48      205.52     14.02 o 
 -12  -5   4        1.50        0.49      5.97 o 
 -11  -5   4     1155.96     1183.36     22.39 o 
 -10  -5   4     1757.21     1768.12     36.98 o 
  -9  -5   4      160.16      190.04     13.59 o 
  -8  -5   4      734.61      754.64     13.10 o 
  -7  -5   4      441.02      504.90      9.54 o 
  -6  -5   4      141.40      175.63      5.64 o 
  -5  -5   4      469.89      488.43      9.68 o 
  -4  -5   4       16.30       52.18      4.45 o 
  -3  -5   4     2062.97     2144.31     17.94 o 
  -2  -5   4       80.93       83.46      4.92 o 
  -1  -5   4      421.53      388.93      6.14 o 
   0  -5   4     1167.00     1278.25     19.73 o 
   1  -5   4      275.83      298.04      9.87 o 
   2  -5   4     1402.26     1404.09     17.59 o 
   3  -5   4      327.33      271.96     16.81 o 
   4  -5   4      584.87      543.13     12.50 o 
   5  -5   4     3485.15     3511.78     38.11 o 
   6  -5   4     1662.37     1893.06     32.73 o 
   7  -5   4     4891.27     4820.42     51.83 o 
   8  -5   4     1645.68     1741.53     36.39 o 
   9  -5   4      299.08      298.02     36.08 o 
  10  -5   4      103.50      109.09     13.64 o 
  11  -5   4      534.57      556.06     20.75 o 
  12  -5   4      784.14      827.51     56.85 o 
  13  -5   4      452.64      503.37     30.15 o 
  15  -5   4      133.92      127.24     25.94 o 
 -15  -4   4      140.24      140.31     14.94 o 
 -14  -4   4      582.28      487.13     27.97 o 
 -13  -4   4       29.13       16.47     12.82 o 
 -12  -4   4     2415.84     2488.29     43.89 o 
 -11  -4   4      440.07      468.71     18.83 o 
 -10  -4   4      270.75      334.56     17.74 o 
  -9  -4   4     2516.20     2339.30     69.80 o 
  -8  -4   4      881.95      967.62     24.60 o 
  -7  -4   4      236.54      248.88     19.40 o 
  -6  -4   4      117.83      113.23      8.45 o 
  -5  -4   4      388.95      428.47      8.00 o 
  -4  -4   4    13225.16    13809.27    101.59 o 
  -3  -4   4    33775.30    37422.87    238.30 o 
  -2  -4   4    17822.71    18389.96    135.58 o 
  -1  -4   4      373.96      240.59      5.46 o 
   0  -4   4     1963.72     1874.32     21.43 o 
   1  -4   4      365.97      285.43      8.39 o 
   2  -4   4       51.57       73.68      8.16 o 
   3  -4   4      133.20      181.39      8.19 o 
   4  -4   4     1287.78     1543.71     18.09 o 
   5  -4   4      787.60      823.63     14.11 o 
   6  -4   4     2272.06     2389.86     26.41 o 
   7  -4   4     4216.21     4509.83     47.25 o 
   8  -4   4      114.35       97.18     10.50 o 
   9  -4   4      896.45      912.09     28.55 o 
  10  -4   4      317.54      327.29     16.60 o 
  11  -4   4       48.35       64.48     17.05 o 
  12  -4   4      631.24      590.43     33.61 o 
  13  -4   4      569.92      534.86     25.33 o 
  14  -4   4      285.73      311.82     31.63 o 
  15  -4   4      177.49      144.60     19.70 o 
 -15  -3   4      988.54      923.17     26.63 o 
 -14  -3   4       67.07       58.91     10.87 o 
 -13  -3   4      232.24      212.40     12.64 o 
 -12  -3   4      334.04      356.42     17.79 o 
 -11  -3   4       15.60       37.23      8.57 o 
 -10  -3   4      461.87      450.03     16.49 o 
  -9  -3   4      153.25      157.53      7.99 o 
  -8  -3   4      649.66      669.63     13.93 o 
  -7  -3   4      559.32      537.83     17.30 o 
  -6  -3   4     1080.42     1063.20     17.06 o 
  -5  -3   4    11448.42    11703.50     74.06 o 
  -4  -3   4      191.32      216.17      5.70 o 
  -3  -3   4     2323.91     2051.74     14.07 o 
  -2  -3   4    14654.22    15296.19    109.08 o 
  -1  -3   4      383.45      277.86     12.24 o 
   0  -3   4      445.11      489.63      9.96 o 
   1  -3   4     2156.46     1961.15     19.05 o 
   2  -3   4     3534.25     3496.58     29.80 o 
   3  -3   4     6165.09     6410.30     80.19 o 
   4  -3   4     3162.26     3428.57     31.69 o 
   5  -3   4      204.44      133.22      7.70 o 
   6  -3   4    14685.07    15706.34    126.73 o 
   7  -3   4       53.26       85.41     10.85 o 
   8  -3   4       86.98       82.24      9.78 o 
   9  -3   4      390.02      442.55     17.61 o 
  10  -3   4     1191.42     1196.12     33.79 o 
  11  -3   4     1447.76     1536.87     38.08 o 
  12  -3   4      268.50      281.43     27.43 o 
  13  -3   4      914.67      923.07     26.29 o 
  14  -3   4       58.38       32.36     22.23 o 
  15  -3   4       31.36       20.26     19.52 o 
 -16  -2   4      173.17      130.69     16.47 o 
 -15  -2   4      124.11       96.10     13.16 o 
 -14  -2   4       10.87        9.21      8.76 o 
 -13  -2   4       53.42       42.61     13.42 o 
 -12  -2   4      557.95      565.31     24.81 o 
 -11  -2   4      145.43       99.79     15.75 o 
 -10  -2   4      926.37      865.59     19.56 o 
  -9  -2   4     1860.96     1672.40     24.29 o 
  -8  -2   4     2044.72     1971.03     20.31 o 
  -7  -2   4     2849.71     3003.36     33.87 o 
  -6  -2   4       62.36       56.84      5.17 o 
  -5  -2   4      197.76      162.20      5.04 o 
  -4  -2   4     3316.22     3394.90     21.88 o 
  -3  -2   4     2581.47     2644.32     14.99 o 
  -2  -2   4     4607.79     4323.41     26.36 o 
  -1  -2   4     6744.24     6435.90     60.37 o 
   0  -2   4     2576.92     2535.74     15.09 o 
   1  -2   4      172.90      166.25      7.06 o 
   2  -2   4      554.05      405.58     12.24 o 
   3  -2   4     8855.05     8376.86     59.87 o 
   4  -2   4        4.12       32.96      4.85 o 
   5  -2   4     3134.49     2707.20     27.34 o 
   6  -2   4       16.45        4.81      8.36 o 
   7  -2   4      202.99      226.93     10.06 o 
   8  -2   4      356.30      315.81     12.14 o 
   9  -2   4      123.89      145.61     13.39 o 
  10  -2   4       91.49       69.26     17.87 o 
  11  -2   4      458.05      422.17     18.08 o 
  12  -2   4     1424.61     1346.59     41.79 o 
  13  -2   4      165.83      125.81     16.32 o 
  14  -2   4       78.13       95.94     16.74 o 
  15  -2   4       46.73       34.83     32.86 o 
 -16  -1   4        5.85        0.00     10.53 o 
 -15  -1   4      238.89      234.98     25.94 o 
 -14  -1   4       48.96       28.08     16.17 o 
 -13  -1   4      625.55      647.62     22.61 o 
 -12  -1   4        0.68        0.00     11.70 o 
 -11  -1   4      119.64      107.68     13.02 o 
 -10  -1   4       83.68      112.26     11.82 o 
  -9  -1   4      509.73      482.84     14.43 o 
  -8  -1   4      122.04      181.14     14.58 o 
  -7  -1   4        5.42        3.25      5.17 o 
  -6  -1   4     2539.33     2580.63     41.67 o 
  -5  -1   4       51.00       38.45      3.99 o 
  -4  -1   4      926.54      886.97      9.43 o 
  -3  -1   4       18.59       45.73      3.12 o 
  -2  -1   4     3532.44     3473.93     17.49 o 
  -1  -1   4      269.44      257.23      9.87 o 
   0  -1   4      227.86      236.24      6.80 o 
   1  -1   4    11511.73    11193.06    130.99 o 
   2  -1   4     3037.41     2867.42     21.35 o 
   3  -1   4    17312.30    17130.97    127.34 o 
   4  -1   4      757.91      786.12     21.27 o 
   5  -1   4      557.00      428.04     10.46 o 
   6  -1   4       71.18       25.50      9.42 o 
   7  -1   4      406.63      361.13     15.69 o 
   8  -1   4      231.74      267.05     11.68 o 
   9  -1   4      221.14      201.91     18.16 o 
  10  -1   4      151.93      158.78     14.76 o 
  11  -1   4        7.61        0.00      8.89 o 
  12  -1   4      324.69      269.08     21.40 o 
  13  -1   4     1252.74     1221.81     41.04 o 
  14  -1   4        2.04        0.00     13.92 o 
  15  -1   4       16.82        6.70     16.03 o 
 -16   0   4      295.11      300.00     23.87 o 
 -15   0   4     1879.69     2068.15     77.65 o 
 -14   0   4      387.68      397.23     25.05 o 
 -13   0   4      160.31      124.41     15.85 o 
 -12   0   4      511.19      527.20     42.01 o 
 -11   0   4      104.01      109.28     13.04 o 
 -10   0   4      381.00      366.20     17.06 o 
  -9   0   4        0.53        0.00      8.58 o 
  -8   0   4       41.35       66.35      8.23 o 
  -7   0   4     1500.67     1415.02     18.33 o 
  -6   0   4     1230.69     1180.28     12.36 o 
  -5   0   4     1089.11      923.69      9.84 o 
  -4   0   4      764.52      675.24     11.72 o 
  -3   0   4       84.93      100.31      4.33 o 
  -2   0   4     2310.95     1985.31     15.94 o 
  -1   0   4     4788.61     4571.35     21.95 o 
   0   0   4     7471.04     7087.84     75.39 o 
   1   0   4      825.80      700.95      8.20 o 
   2   0   4     3234.54     3196.97     21.95 o 
   3   0   4      577.86      557.40      8.64 o 
   4   0   4     7416.68     7281.32     56.07 o 
   5   0   4      110.45      154.35     10.52 o 
   6   0   4     2568.51     2587.56     28.11 o 
   7   0   4     1812.20     1667.30     27.41 o 
   8   0   4      288.54      247.62     13.95 o 
   9   0   4      366.91      325.74     19.77 o 
  10   0   4      372.68      431.09     18.60 o 
  11   0   4        3.13        0.00      8.65 o 
  12   0   4       32.65        7.57     12.66 o 
  13   0   4      424.28      373.38     23.87 o 
  14   0   4       99.48       80.32     16.43 o 
  15   0   4       43.06       31.95     15.58 o 
 -15   1   4        5.12       25.69     20.26 o 
 -14   1   4       19.07       29.15     20.75 o 
 -13   1   4       62.13       62.50     14.03 o 
 -12   1   4        2.17       15.07     16.55 o 
 -11   1   4      445.50      426.84     17.77 o 
 -10   1   4      111.43      154.22     15.57 o 
  -9   1   4      221.97      193.92     13.48 o 
  -8   1   4      638.66      621.24     14.22 o 
  -7   1   4     1068.25     1048.91     16.02 o 
  -6   1   4      710.83      767.32     11.68 o 
  -5   1   4     1352.76     1263.29     14.56 o 
  -4   1   4    16535.12    16326.28    103.13 o 
  -3   1   4     2676.41     2829.05     17.35 o 
  -2   1   4      439.86      408.26      5.41 o 
  -1   1   4       27.67       32.68      3.06 o 
   0   1   4     1005.94      931.21      9.80 o 
   1   1   4      191.67      221.29      3.93 o 
   2   1   4     1386.21     1263.45     13.74 o 
   3   1   4     2306.56     2201.80     25.77 o 
   4   1   4      151.46      125.28      7.91 o 
   5   1   4      116.68      132.86      8.28 o 
   6   1   4      596.03      676.97     14.11 o 
   7   1   4     1420.44     1291.53     18.42 o 
   8   1   4       46.63       46.43      9.83 o 
   9   1   4       32.28       38.92      9.36 o 
  10   1   4      182.70      170.55     19.89 o 
  11   1   4      136.65      122.51     13.72 o 
  12   1   4       83.16       83.11     21.77 o 
  13   1   4       49.00       45.37     17.55 o 
  14   1   4      408.67      449.71     23.56 o 
 -15   2   4        7.95       10.13     17.05 o 
 -14   2   4        1.51        1.24     14.82 o 
 -13   2   4       47.67       46.41     13.51 o 
 -12   2   4        2.07        0.74     13.09 o 
 -11   2   4      595.75      528.89     24.84 o 
 -10   2   4     2318.85     2341.72     58.53 o 
  -9   2   4     1310.94     1088.88     20.20 o 
  -8   2   4        5.15       17.81      7.56 o 
  -7   2   4       22.58       17.04     10.76 o 
  -6   2   4      292.80      247.01     10.10 o 
  -5   2   4     2262.89     2247.22     19.79 o 
  -4   2   4     1176.07     1034.53     11.93 o 
  -3   2   4      139.86      148.66     13.72 o 
  -2   2   4       62.21       52.93      3.85 o 
  -1   2   4      477.03      466.79      6.00 o 
   0   2   4    12023.63    12263.65     69.49 o 
   1   2   4     5174.00     5050.87     39.55 o 
   2   2   4     2752.66     2629.17     24.27 o 
   3   2   4     1181.94     1271.02     13.12 o 
   4   2   4      468.57      441.20     18.54 o 
   5   2   4     3309.69     3571.27     52.79 o 
   6   2   4        5.23       14.82      8.65 o 
   7   2   4      177.45      160.36     14.33 o 
   8   2   4       36.27       45.64      8.79 o 
   9   2   4     1489.86     1442.29     25.22 o 
  10   2   4       11.46       13.54     10.87 o 
  11   2   4       85.30       62.09     12.62 o 
  12   2   4       67.46       81.53     21.00 o 
  13   2   4      558.01      541.69     33.61 o 
  14   2   4        0.08        6.67     18.78 o 
 -15   3   4       33.86       42.00     23.96 o 
 -14   3   4       27.90       18.45     13.19 o 
 -13   3   4      537.63      490.95     22.37 o 
 -12   3   4     1194.04     1227.14     34.61 o 
 -11   3   4     1623.64     1638.92     29.11 o 
 -10   3   4     2692.68     2557.10     40.60 o 
  -9   3   4      212.30      217.20     15.06 o 
  -8   3   4        6.83        0.00      7.00 o 
  -7   3   4     7915.40     8082.55     74.13 o 
  -6   3   4      439.48      355.67      9.26 o 
  -5   3   4      185.79      161.07      9.14 o 
  -4   3   4       10.22        9.37      6.93 o 
  -3   3   4        2.51        5.48      4.77 o 
  -2   3   4       73.90       65.99      4.28 o 
  -1   3   4    13161.67    13224.98     69.96 o 
   0   3   4    20267.47    20810.47    112.84 o 
   1   3   4     1292.56     1300.20     10.99 o 
   2   3   4     9848.88     9477.72     84.23 o 
   3   3   4       33.45       40.43     12.36 o 
   4   3   4       77.44       70.93      5.16 o 
   5   3   4      689.65      831.83     26.94 o 
   6   3   4     1064.36     1060.28     23.74 o 
   7   3   4        3.14       12.85     10.13 o 
   8   3   4        6.94        3.46     10.13 o 
  10   3   4     3566.92     3553.72     64.62 o 
  11   3   4      220.04      212.24     37.31 o 
  12   3   4        7.04       18.03     17.79 o 
  13   3   4        0.17        0.00     18.28 o 
  14   3   4      213.93      216.19     30.39 o 
 -16   4   4      462.40      462.86     30.64 o 
 -15   4   4       50.03       60.03     25.69 o 
 -14   4   4      103.49       84.13     16.57 o 
 -13   4   4     2751.26     2713.52     95.02 o 
 -12   4   4       71.83       65.26     14.10 o 
 -11   4   4      137.55      150.56     15.27 o 
 -10   4   4        9.02       33.77     18.28 o 
  -9   4   4     1436.01     1217.89     27.39 o 
  -8   4   4     1444.29     1455.92     23.47 o 
  -7   4   4      683.41      612.31     18.75 o 
  -6   4   4     7233.87     7280.70     54.26 o 
  -5   4   4     1882.00     1974.41     20.25 o 
  -4   4   4     1940.87     1709.74     17.61 o 
  -3   4   4     1434.21     1491.57     15.71 o 
  -2   4   4     8833.03     8849.15     49.09 o 
  -1   4   4        4.13        4.86      3.27 o 
   0   4   4      414.44      362.58      6.30 o 
   1   4   4      133.09      108.56      6.11 o 
   2   4   4      302.97      354.04      7.78 o 
   3   4   4     3317.71     3197.46     24.65 o 
   4   4   4       47.20       56.42      5.07 o 
   5   4   4      838.87      810.48     16.19 o 
   6   4   4        2.99        0.00     15.07 o 
   7   4   4     1006.14     1078.41     39.06 o 
   8   4   4     2153.99     2213.80     43.79 o 
   9   4   4      169.99      180.36     20.26 o 
  10   4   4     2245.73     2246.44     67.53 o 
  11   4   4      490.27      531.30     30.64 o 
  12   4   4       29.47       32.36     31.13 o 
  13   4   4      177.69      189.25     28.17 o 
 -16   5   4      134.79      141.60     26.10 o 
 -15   5   4      983.43     1026.53     57.22 o 
 -14   5   4      259.28      271.71     21.66 o 
 -13   5   4       37.74       24.85     17.05 o 
 -12   5   4     3116.64     3109.03     87.87 o 
 -11   5   4     1241.77     1200.64     27.42 o 
 -10   5   4       87.42       79.91     21.21 o 
  -9   5   4       36.81       27.89     13.30 o 
  -8   5   4     2377.91     2217.23     42.09 o 
  -7   5   4     5623.47     5653.45    193.88 o 
  -6   5   4        3.10        1.55      7.06 o 
  -5   5   4      942.55      874.36     13.17 o 
  -4   5   4      937.56     1027.14     14.57 o 
  -3   5   4      361.92      372.88     11.00 o 
  -2   5   4     1177.29     1439.98     23.40 o 
  -1   5   4      543.22      555.90      9.81 o 
   0   5   4     1344.26     1387.27     12.17 o 
   1   5   4        5.30        2.80      3.44 o 
   2   5   4      111.34       67.45      7.63 o 
   3   5   4       57.58       51.48      5.03 o 
   4   5   4     5648.53     5639.56     41.64 o 
   5   5   4     1196.86     1103.19     14.75 o 
   6   5   4      827.41      907.42     16.29 o 
   7   5   4        4.50        1.54      6.17 o 
   8   5   4        0.98        0.00      5.93 o 
   9   5   4      973.42      923.76     32.38 o 
  10   5   4      793.63      868.76     34.36 o 
  11   5   4      124.54      130.70     36.07 o 
  12   5   4        8.56        4.45     16.06 o 
 -16   6   4       69.81       15.56     21.49 o 
 -15   6   4        6.37       12.82     16.94 o 
 -14   6   4      850.80      875.75     45.23 o 
 -13   6   4      331.94      383.98     21.99 o 
 -12   6   4        4.85        9.17     11.74 o 
 -11   6   4        1.57       10.99     14.30 o 
 -10   6   4     1191.51     1275.77     39.07 o 
  -9   6   4       68.51       60.61     16.06 o 
  -8   6   4       91.44       54.26     21.10 o 
  -7   6   4      189.25      216.68     12.04 o 
  -6   6   4      508.51      582.90     13.23 o 
  -5   6   4    10197.34    10306.29     73.72 o 
  -4   6   4      647.50      577.33     13.77 o 
  -3   6   4      622.09      576.80     14.06 o 
  -2   6   4     1070.84     1020.17     13.10 o 
  -1   6   4      237.15      285.94     15.13 o 
   0   6   4     5855.56     5974.56     38.37 o 
   1   6   4      937.78     1030.57     13.27 o 
   2   6   4      955.41     1041.55     16.82 o 
   3   6   4     6718.00     7193.49     60.93 o 
   4   6   4       22.31       29.01      5.91 o 
   5   6   4      667.81      659.03     13.54 o 
   6   6   4      542.59      607.43     13.46 o 
   7   6   4      624.66      660.69     14.14 o 
   8   6   4     1896.08     2064.84     25.16 o 
   9   6   4      143.47      141.33     13.09 o 
  10   6   4       98.69       49.24     12.94 o 
  11   6   4        9.79       18.85     10.78 o 
  12   6   4        7.09        0.00      7.84 o 
 -15   7   4      545.85      546.38     43.24 o 
 -14   7   4       31.45       22.67     18.47 o 
 -13   7   4      431.25      465.28     23.92 o 
 -12   7   4      663.55      662.21     30.72 o 
 -11   7   4       16.49        6.49     13.62 o 
 -10   7   4     1251.33     1103.78     51.80 o 
  -9   7   4      934.15      962.09     29.01 o 
  -8   7   4       15.24       17.20      8.35 o 
  -7   7   4      494.92      531.38     14.38 o 
  -6   7   4     1029.91     1110.15     21.81 o 
  -5   7   4        5.76       19.08      6.71 o 
  -4   7   4     1351.94     1404.48     19.14 o 
  -3   7   4     4197.00     4149.59     36.56 o 
  -2   7   4     1064.87      971.10     17.26 o 
  -1   7   4      461.21      538.69     15.05 o 
   0   7   4       45.42       26.95      5.25 o 
   1   7   4      130.68      128.90      6.45 o 
   2   7   4      254.64      290.02      9.06 o 
   3   7   4      514.96      568.61     11.43 o 
   4   7   4      171.05      177.81      8.72 o 
   5   7   4       24.00       22.01      6.34 o 
   6   7   4     2357.35     2421.83     25.22 o 
   7   7   4      126.66      119.23     12.67 o 
   8   7   4      655.62      760.12     23.60 o 
   9   7   4        6.74       10.26      5.91 o 
  10   7   4        8.57        6.79      7.87 o 
  11   7   4        1.18        8.06     15.07 o 
 -15   8   4        3.04        0.00     16.24 o 
 -14   8   4      291.29      305.56     27.36 o 
 -13   8   4       20.59       53.06     20.88 o 
 -12   8   4      799.46      831.15     46.34 o 
 -11   8   4      342.85      419.03     43.98 o 
 -10   8   4      145.56      118.07     36.64 o 
  -9   8   4      388.07      450.06     21.80 o 
  -8   8   4       87.35       73.00     10.79 o 
  -7   8   4     1455.79     1481.44     24.69 o 
  -6   8   4        4.17       13.06      7.43 o 
  -5   8   4      721.11      719.40     16.92 o 
  -4   8   4     1590.48     1628.88     27.67 o 
  -3   8   4       70.61       81.25     10.80 o 
  -2   8   4        1.98        8.34      5.87 o 
  -1   8   4     1244.67     1359.87     22.81 o 
   0   8   4       78.36      110.52      8.92 o 
   1   8   4       82.47       81.35     11.24 o 
   2   8   4      220.74      291.81     24.71 o 
   3   8   4      585.90      696.57     20.76 o 
   4   8   4       33.55       34.67      6.54 o 
   5   8   4     2430.58     2762.09     25.43 o 
   6   8   4      101.11      113.86      7.79 o 
   7   8   4       23.50       22.88      4.92 o 
   8   8   4      148.92      131.36     10.58 o 
   9   8   4       14.41       21.67     13.69 o 
  10   8   4      262.11      251.26     29.65 o 
 -15   9   4       65.45       53.35     18.32 o 
 -14   9   4      330.73      415.62     37.31 o 
 -13   9   4      166.76      123.68     44.51 o 
 -12   9   4       36.12       27.11     20.11 o 
 -11   9   4      777.21      715.59     53.58 o 
 -10   9   4      236.03      255.32     17.54 o 
  -9   9   4        4.84        0.00     10.27 o 
  -8   9   4      179.82      229.95     13.89 o 
  -7   9   4      112.00       93.37     11.98 o 
  -6   9   4      285.88      352.18     22.32 o 
  -5   9   4        0.75        2.42      6.14 o 
  -4   9   4      689.80      775.88     16.43 o 
  -3   9   4      606.05      703.93     16.54 o 
  -2   9   4        1.85        3.76      5.79 o 
  -1   9   4        9.81        0.00      4.82 o 
   0   9   4        0.75        3.10      6.85 o 
   1   9   4        3.43        8.90      5.31 o 
   2   9   4     1421.52     1448.08     62.07 o 
   3   9   4        3.12        0.00     14.58 o 
   4   9   4       26.72        8.15     16.80 o 
   5   9   4      173.31      151.02      6.66 o 
   6   9   4      285.40      286.51     19.25 o 
   7   9   4      303.91      249.96     12.03 o 
   8   9   4      633.48      708.44     26.95 o 
   9   9   4        2.99        1.20     11.27 o 
 -14  10   4       34.34       61.18     16.45 o 
 -13  10   4      255.41      334.77     25.99 o 
 -12  10   4      184.61      218.81     17.74 o 
 -11  10   4       68.86       67.63     16.64 o 
 -10  10   4      261.34      272.16     16.86 o 
  -9  10   4      110.00      108.24     14.67 o 
  -8  10   4     1702.05     1748.15     34.93 o 
  -7  10   4      447.56      496.66     16.39 o 
  -6  10   4       25.12       28.24      9.14 o 
  -5  10   4      313.14      355.11     16.40 o 
  -4  10   4        2.22        2.63      6.13 o 
  -3  10   4     1994.04     2137.15     28.72 o 
  -2  10   4       34.37       52.97     10.00 o 
  -1  10   4      445.96      402.64     14.89 o 
   0  10   4      590.44      473.46     38.87 o 
   1  10   4        3.06        6.42     16.06 o 
   2  10   4       29.16       51.88     21.25 o 
   3  10   4     1815.45     2043.09     54.66 o 
   4  10   4      548.96      571.11     54.61 o 
   5  10   4       93.35      112.76     20.08 o 
   6  10   4      201.48      211.68     34.10 o 
   7  10   4        9.17        3.14     11.50 o 
   8  10   4      104.43       80.87     59.05 o 
 -13  11   4      137.04      170.65     18.81 o 
 -12  11   4      138.14      186.69     20.23 o 
 -11  11   4     1103.36     1189.74     58.03 o 
 -10  11   4      269.14      216.23     25.46 o 
  -9  11   4       17.75       26.04     11.14 o 
  -8  11   4       17.30       16.98     10.79 o 
  -7  11   4       83.99       85.80     16.03 o 
  -6  11   4       21.08        7.28      8.75 o 
  -5  11   4      189.12      187.16     13.36 o 
  -4  11   4        1.53        9.96      8.44 o 
  -3  11   4     1886.29     1754.90    142.84 o 
  -2  11   4      146.34      160.13     10.75 o 
  -1  11   4      116.55       73.93      8.65 o 
   0  11   4      303.70      310.13     52.75 o 
   1  11   4       73.95       78.56     38.05 o 
   2  11   4     2338.41     2618.55     86.83 o 
   3  11   4      837.81      921.18     42.27 o 
   4  11   4      223.06      181.60     30.14 o 
   5  11   4      649.02      699.41     31.94 o 
   6  11   4       12.70        9.76     12.99 o 
   7  11   4       49.31       53.72     36.07 o 
 -12  12   4       68.17      107.80     22.16 o 
 -11  12   4       79.37       97.18     18.58 o 
 -10  12   4      994.73     1030.23     47.83 o 
  -9  12   4       65.29       56.50     14.42 o 
  -8  12   4      945.18      977.39     40.24 o 
  -7  12   4      142.93      139.74     14.79 o 
  -6  12   4      515.63      503.03     20.50 o 
  -5  12   4      714.38      668.84     36.92 o 
  -4  12   4      689.25      598.73     31.83 o 
  -3  12   4        1.11        0.00      7.27 o 
  -2  12   4      161.73      140.61     19.64 o 
  -1  12   4       17.09       19.76      9.99 o 
   0  12   4        8.43        0.00     13.09 o 
   1  12   4      678.61      743.40     41.27 o 
   2  12   4     1262.22     1371.81     50.93 o 
   3  12   4      225.74      294.02     53.62 o 
   4  12   4      193.71      246.08     33.35 o 
   5  12   4      175.82      195.27     25.78 o 
 -11  13   4       26.77       41.37     14.72 o 
 -10  13   4      327.63      362.09     20.09 o 
  -9  13   4        7.87        6.57     14.22 o 
  -8  13   4      624.90      663.52     44.62 o 
  -7  13   4      190.26      198.16     18.87 o 
  -6  13   4      306.69      238.48     17.35 o 
  -5  13   4      828.82      821.26     65.72 o 
  -4  13   4      140.32       93.86     12.82 o 
  -3  13   4      659.13      539.75     21.25 o 
  -2  13   4      364.46      266.62     22.24 o 
  -1  13   4      705.16      519.00     17.79 o 
   0  13   4       58.95       54.01     22.23 o 
   1  13   4        0.03        0.00     19.02 o 
   2  13   4      500.50      635.08     64.74 o 
   3  13   4       17.39       32.61     25.45 o 
   4  13   4      133.87      219.76     24.68 o 
  -9  14   4       12.27        6.47     12.06 o 
  -8  14   4      330.03      342.72     44.55 o 
  -7  14   4      691.02      657.99     57.00 o 
  -6  14   4      385.20      433.15     36.20 o 
  -5  14   4        8.77        0.27     11.11 o 
  -4  14   4      299.99      314.46     39.41 o 
  -3  14   4       19.86        8.10     12.32 o 
  -2  14   4      589.02      493.75     19.52 o 
  -1  14   4      120.85       76.37     36.07 o 
   0  14   4        1.52        4.69     20.75 o 
   1  14   4       64.50       81.28     47.68 o 
  -4  15   4       17.99       19.02     12.11 o 
  -1 -17   5       90.16        0.00     25.94 o 
   0 -17   5       16.06        0.25     19.76 o 
   1 -17   5        0.95        0.00     18.52 o 
   5 -17   5      411.97      546.83     47.20 o 
   6 -17   5       36.64       63.74     32.12 o 
   7 -17   5       24.31       14.11     23.19 o 
  -4 -16   5      339.35        0.00     37.56 o 
  -3 -16   5       53.88        4.45     23.96 o 
  -2 -16   5       20.23        4.20     23.47 o 
  -1 -16   5       98.44        0.00     23.72 o 
   0 -16   5       87.81        4.69     22.73 o 
   1 -16   5       75.19       37.80     10.62 o 
   2 -16   5      137.16        0.00     19.52 o 
   3 -16   5      293.17        3.71     22.24 o 
   4 -16   5      115.92      119.82     32.37 o 
   5 -16   5      121.83      111.18     32.37 o 
   6 -16   5        2.43        1.61     14.50 o 
   7 -16   5      408.53      361.41     35.79 o 
   8 -16   5      221.68      276.64     33.81 o 
   9 -16   5       37.61       56.76     22.27 o 
  -6 -15   5       73.44       39.69     33.97 o 
  -5 -15   5      151.32        0.00     42.50 o 
  -4 -15   5      111.91        0.00     23.96 o 
  -3 -15   5      481.25      576.76     45.22 o 
  -2 -15   5       96.13       10.62     24.21 o 
  -1 -15   5      519.82      538.47     43.49 o 
   0 -15   5       61.29       47.10     24.46 o 
   3 -15   5       61.98       63.00     28.16 o 
   4 -15   5     1821.88     1832.47     43.36 o 
   5 -15   5       64.61       30.63     32.36 o 
   6 -15   5       27.33       33.56     18.41 o 
   7 -15   5      412.15      463.17     46.33 o 
   8 -15   5        1.09        7.04     18.85 o 
   9 -15   5      286.01      340.30     32.92 o 
  10 -15   5        0.88       12.25     17.46 o 
  11 -15   5        3.72        2.97     18.56 o 
  -7 -14   5      194.03      181.13    112.79 o 
  -6 -14   5      278.16      326.74    183.09 o 
  -5 -14   5      254.01      377.29     42.50 o 
  -4 -14   5       69.37        0.00     34.34 o 
  -3 -14   5       26.40       62.75     28.16 o 
  -2 -14   5       32.16       23.22     23.96 o 
  -1 -14   5       15.73        0.00     37.06 o 
   0 -14   5     1704.97     1760.52     56.88 o 
   1 -14   5      197.61      141.82     29.40 o 
   2 -14   5      403.73      434.72     25.86 o 
   3 -14   5     2286.15     2268.78     58.63 o 
   4 -14   5      390.45      390.14     38.55 o 
   5 -14   5       79.71       79.53     22.95 o 
   6 -14   5      177.54      156.60     25.52 o 
   7 -14   5       10.65       20.34     16.06 o 
   8 -14   5       10.32       11.12     18.77 o 
   9 -14   5      606.65      672.26     47.66 o 
  10 -14   5      188.16      167.99     29.11 o 
  11 -14   5        5.45        6.70     16.23 o 
  12 -14   5      375.97      371.98     29.86 o 
  -9 -13   5        3.19       23.22     30.63 o 
  -8 -13   5       66.19        0.00     18.04 o 
  -7 -13   5      102.98       96.96     67.69 o 
  -6 -13   5      677.77      841.33     29.86 o 
  -5 -13   5      380.93      384.24     62.02 o 
  -4 -13   5      217.36      239.17     35.09 o 
  -3 -13   5      378.50      455.90     36.57 o 
  -2 -13   5      208.55      210.26     49.42 o 
  -1 -13   5      443.48      433.15     25.07 o 
   0 -13   5     1073.61     1072.42     44.50 o 
   1 -13   5       70.59       73.13     24.71 o 
   2 -13   5      120.99      155.65     27.67 o 
   3 -13   5       24.38       29.89     21.74 o 
   4 -13   5        8.03       10.62     19.52 o 
   5 -13   5     2093.85     2104.46     41.37 o 
   6 -13   5      655.15      765.69     63.39 o 
   7 -13   5       10.76       25.91     15.81 o 
   8 -13   5      188.95      230.63     26.69 o 
   9 -13   5       42.84       34.46     17.08 o 
  10 -13   5      322.59      348.56     29.78 o 
  11 -13   5      384.24      350.96     31.72 o 
  12 -13   5      230.11      282.16     41.39 o 
  13 -13   5      280.67      280.10     33.73 o 
 -10 -12   5       49.70       14.33     28.66 o 
  -9 -12   5        3.97        0.49     20.01 o 
  -8 -12   5      158.49      190.98     26.19 o 
  -7 -12   5      728.93      771.39     28.73 o 
  -6 -12   5      113.02      123.85     20.06 o 
  -5 -12   5     1605.15     1709.23     56.88 o 
  -4 -12   5      525.73      522.18     58.82 o 
  -3 -12   5      524.36      505.13     36.33 o 
  -2 -12   5     1438.55     1534.87     49.70 o 
  -1 -12   5       28.29       18.47      4.85 o 
   0 -12   5      168.77      200.00     19.48 o 
   1 -12   5      402.16      435.42     22.37 o 
   2 -12   5      789.70      804.25     34.98 o 
   3 -12   5        3.65        5.62     11.79 o 
   4 -12   5      364.85      400.76     22.61 o 
   5 -12   5      233.45      256.57     20.70 o 
   6 -12   5        0.37        0.00     12.31 o 
   7 -12   5        3.76        2.52     14.24 o 
   8 -12   5      158.16      149.64     19.63 o 
   9 -12   5      147.40      116.32     18.85 o 
  10 -12   5        2.65        6.21     16.40 o 
  11 -12   5       87.49       90.67     20.03 o 
  12 -12   5      122.66      111.37     21.24 o 
  13 -12   5      161.36      190.69     38.41 o 
 -11 -11   5      253.99      232.80    142.93 o 
 -10 -11   5       77.26        8.65     25.45 o 
  -9 -11   5      118.72      190.98     26.93 o 
  -8 -11   5      694.93      736.89     43.00 o 
  -7 -11   5       84.34      104.76     17.66 o 
  -6 -11   5       22.18       31.25     13.53 o 
  -5 -11   5        0.08        0.00     31.62 o 
  -4 -11   5      401.71      389.45     33.36 o 
  -3 -11   5       32.25       52.13     22.48 o 
  -2 -11   5      233.48      235.76     30.14 o 
  -1 -11   5       28.45       28.85     15.97 o 
   0 -11   5     1623.82     1759.93     38.02 o 
   1 -11   5      372.43      397.45     87.60 o 
   2 -11   5      138.31      174.19     22.98 o 
   3 -11   5     1659.98     1748.83     37.65 o 
   4 -11   5      101.28       89.74     15.20 o 
   5 -11   5       14.56       22.85     15.34 o 
   6 -11   5      349.64      372.40     33.28 o 
   7 -11   5      625.41      724.26     30.50 o 
   8 -11   5     1167.44     1158.30     30.30 o 
   9 -11   5      589.74      571.93     25.23 o 
  10 -11   5      517.51      537.53     30.72 o 
  11 -11   5      115.39      123.31     24.13 o 
  12 -11   5      342.00      375.92     30.34 o 
  13 -11   5       53.14       53.24     22.59 o 
  14 -11   5      373.93      440.43     33.53 o 
 -12 -10   5      230.53      215.70     31.38 o 
 -10 -10   5      426.15      354.35     30.89 o 
  -9 -10   5      179.60      146.35     20.26 o 
  -8 -10   5       51.14       67.43     15.54 o 
  -7 -10   5       63.80       58.21     15.83 o 
  -6 -10   5       73.12       59.99     17.15 o 
  -5 -10   5      313.49      300.47     30.39 o 
  -4 -10   5      161.31      171.96     41.26 o 
  -3 -10   5      150.92      188.27     24.46 o 
  -2 -10   5        1.93        6.42     14.08 o 
  -1 -10   5     1201.15     1160.26     51.43 o 
   0 -10   5      170.45      151.72     24.10 o 
   1 -10   5      190.50      240.76     16.15 o 
   2 -10   5      379.63      334.08     17.39 o 
   3 -10   5       85.98      118.66     14.50 o 
   4 -10   5      318.49      333.81     28.04 o 
   5 -10   5        1.88        8.16     12.55 o 
   6 -10   5     1370.62     1330.62     33.14 o 
   7 -10   5      372.93      390.79     20.60 o 
   8 -10   5      960.26      912.76     28.92 o 
   9 -10   5      130.78      120.88     20.31 o 
  10 -10   5       91.67      116.77     17.85 o 
  11 -10   5     1357.06     1472.47     53.90 o 
  12 -10   5      214.82      285.37     22.93 o 
  13 -10   5      240.78      292.11     23.64 o 
  14 -10   5      346.70      330.64     39.65 o 
 -11  -9   5      382.05      435.14     32.86 o 
 -10  -9   5      154.00      166.48     19.33 o 
  -9  -9   5       91.92       86.23     16.48 o 
  -8  -9   5      313.99      332.86     30.21 o 
  -7  -9   5       78.08       40.92     16.47 o 
  -6  -9   5       75.80       97.70     21.09 o 
  -5  -9   5      458.68      460.40     29.90 o 
  -4  -9   5      576.01      594.41     31.14 o 
  -3  -9   5       78.65       76.52      7.66 o 
  -2  -9   5      222.06      258.60     33.60 o 
  -1  -9   5      447.88      501.57     21.40 o 
   0  -9   5     1557.34     1741.76     27.46 o 
   1  -9   5       23.38       15.79     11.45 o 
   2  -9   5       53.22       76.56     13.91 o 
   3  -9   5     1308.76     1424.33     31.16 o 
   4  -9   5        9.63       18.35     11.24 o 
   5  -9   5      999.94     1056.50     35.14 o 
   6  -9   5     1595.98     1662.01     34.12 o 
   7  -9   5     1818.33     1923.72     32.25 o 
   8  -9   5        6.67        0.00      9.84 o 
   9  -9   5        2.93       13.37     13.84 o 
  10  -9   5      162.37      118.05     16.74 o 
  11  -9   5       67.76       46.83     17.61 o 
  12  -9   5     1403.99     1492.42     41.64 o 
  13  -9   5      100.64       77.57     18.29 o 
  14  -9   5      338.63      371.65     25.26 o 
  15  -9   5      237.58      207.33     24.17 o 
 -13  -8   5       33.68       49.41     24.21 o 
 -12  -8   5       72.50       69.92     23.22 o 
 -11  -8   5      336.19      286.70     27.92 o 
 -10  -8   5        2.55        3.76      5.06 o 
  -9  -8   5     1087.51     1007.18     51.30 o 
  -8  -8   5      183.20      174.17     20.56 o 
  -7  -8   5       44.76       50.67     12.11 o 
  -6  -8   5      153.00      219.17     16.10 o 
  -5  -8   5      249.63      261.29     13.85 o 
  -4  -8   5      791.94      801.21     30.65 o 
  -3  -8   5     4242.79     4407.23     35.81 o 
  -2  -8   5      236.33      287.26      7.29 o 
  -1  -8   5       19.23        0.37     10.31 o 
   0  -8   5      207.40      276.25     21.87 o 
   1  -8   5     1865.06     1800.45     36.01 o 
   2  -8   5      134.81      132.44     13.58 o 
   3  -8   5      384.41      313.65     13.71 o 
   4  -8   5     5268.98     5753.71     60.96 o 
   5  -8   5      848.12      835.88     37.58 o 
   6  -8   5     1039.10     1148.79     65.03 o 
   7  -8   5       76.54       80.95     15.31 o 
   8  -8   5       62.42      104.86     14.12 o 
   9  -8   5      140.28      178.88     19.19 o 
  10  -8   5       45.71       40.20     13.64 o 
  11  -8   5     2997.29     3011.15     60.46 o 
  12  -8   5     1028.55      899.75     43.88 o 
  13  -8   5      513.14      468.12     49.30 o 
  14  -8   5       39.40       24.46     15.23 o 
  15  -8   5        3.65       21.97     19.85 o 
 -14  -7   5      178.03      194.94     30.88 o 
 -13  -7   5       86.27       69.75     34.96 o 
 -12  -7   5      478.31      510.11     38.18 o 
 -11  -7   5       28.90       42.63     11.12 o 
 -10  -7   5      893.05      926.27     18.54 o 
  -9  -7   5      124.68      115.98      8.94 o 
  -8  -7   5     1512.25     1544.73     19.70 o 
  -7  -7   5      152.22      147.80      8.15 o 
  -6  -7   5       36.91       44.88      3.57 o 
  -5  -7   5     1595.07     1515.86     27.81 o 
  -4  -7   5       64.72       69.42     16.06 o 
  -3  -7   5    10740.85    11402.65    133.80 o 
  -2  -7   5     5436.90     5684.63     48.55 o 
  -1  -7   5     2272.72     1981.08     29.00 o 
   0  -7   5      113.14       88.67      9.43 o 
   1  -7   5     1136.25     1187.45     42.30 o 
   2  -7   5     3744.19     3499.85     36.09 o 
   3  -7   5     2149.70     2210.48     26.70 o 
   4  -7   5     1461.63     1378.20     24.55 o 
   5  -7   5     4995.85     5090.13     53.95 o 
   6  -7   5        9.23        0.00      7.26 o 
   7  -7   5      386.18      396.73     25.19 o 
   8  -7   5      207.75      219.00     15.09 o 
   9  -7   5      223.90      244.06     20.26 o 
  10  -7   5      563.54      543.37     26.07 o 
  11  -7   5     1977.69     2037.69     54.79 o 
  12  -7   5      178.15      157.67     20.80 o 
  13  -7   5       45.06       23.70     13.93 o 
  14  -7   5       24.67       23.65     18.38 o 
  15  -7   5        2.34        0.00     14.21 o 
 -14  -6   5       50.54       42.37     12.97 o 
 -13  -6   5      877.54      829.20     56.11 o 
 -12  -6   5       13.51        9.35      7.59 o 
 -11  -6   5     1072.82     1069.53     19.27 o 
 -10  -6   5      107.96       67.42     14.70 o 
  -9  -6   5      409.25      461.13     10.65 o 
  -8  -6   5       38.84       51.37      7.58 o 
  -7  -6   5      522.82      562.20     11.74 o 
  -6  -6   5     1532.94     1689.38     18.79 o 
  -5  -6   5        1.93        1.62      5.81 o 
  -4  -6   5    15066.97    16280.23    144.38 o 
  -3  -6   5       54.24       62.68      5.71 o 
  -2  -6   5     1268.86     1355.86     15.42 o 
  -1  -6   5      777.39      733.04     10.05 o 
   0  -6   5       86.55       37.45      8.79 o 
   1  -6   5        9.72        2.07      4.98 o 
   2  -6   5      324.15      259.21     11.78 o 
   3  -6   5      825.20      517.31     12.68 o 
   4  -6   5     1807.77     1976.10     32.02 o 
   5  -6   5     4802.08     4542.17     43.44 o 
   6  -6   5      212.68      193.53     14.26 o 
   7  -6   5      109.73      170.70     12.35 o 
   8  -6   5     2748.59     2681.78     38.56 o 
   9  -6   5      271.69      278.94     15.47 o 
  10  -6   5     1885.75     1833.13     57.14 o 
  11  -6   5      280.06      293.52     20.01 o 
  12  -6   5      180.42      146.72     19.18 o 
  13  -6   5      333.33      285.39     43.24 o 
  14  -6   5       35.96       25.45     19.02 o 
  15  -6   5       97.12       89.68     24.95 o 
 -15  -5   5       15.28       27.41     11.21 o 
 -14  -5   5        5.37        0.00     15.32 o 
 -13  -5   5     1109.15     1076.23     23.63 o 
 -12  -5   5      319.83      323.22     13.86 o 
 -11  -5   5       81.63       77.97     10.02 o 
 -10  -5   5      376.49      425.00     15.78 o 
  -9  -5   5       16.97       17.72      9.24 o 
  -8  -5   5     4058.16     4198.62     44.82 o 
  -7  -5   5      964.40     1011.94     13.47 o 
  -6  -5   5        4.28        9.07      5.22 o 
  -5  -5   5    17665.75    19184.15    170.43 o 
  -4  -5   5      167.70      121.99      8.66 o 
  -3  -5   5     3269.01     3145.58     24.65 o 
  -2  -5   5     2320.14     2031.90     43.11 o 
  -1  -5   5      447.49      622.40      9.84 o 
   0  -5   5     3634.09     3647.11     42.46 o 
   1  -5   5     2416.78     2214.19     24.17 o 
   2  -5   5       85.44       49.30      6.38 o 
   3  -5   5     1580.74     1498.07     35.89 o 
   4  -5   5     2449.98     1975.80     22.06 o 
   5  -5   5      254.78      220.19     16.11 o 
   6  -5   5     1210.87     1294.30     26.22 o 
   7  -5   5     2140.87     2119.19     27.24 o 
   8  -5   5       33.20       15.27     11.36 o 
   9  -5   5      725.20      710.36     19.03 o 
  10  -5   5      601.39      587.12     23.87 o 
  11  -5   5     1508.68     1442.73     40.93 o 
  12  -5   5       59.67       35.92     14.96 o 
  14  -5   5      236.95      212.98     26.44 o 
 -15  -4   5      167.52      169.86     43.36 o 
 -14  -4   5      504.91      532.06     24.53 o 
 -13  -4   5       71.73       73.44     15.32 o 
 -12  -4   5       30.87       32.08     16.92 o 
 -11  -4   5     1390.82     1323.90     21.35 o 
 -10  -4   5       72.76       60.43      8.96 o 
  -9  -4   5     1321.66     1303.58     21.39 o 
  -8  -4   5       52.57       37.11      7.04 o 
  -7  -4   5      145.77      131.32      6.73 o 
  -6  -4   5      467.81      553.97      9.76 o 
  -5  -4   5      562.48      477.58      8.41 o 
  -4  -4   5     1361.42     1188.46     10.48 o 
  -3  -4   5     4906.40     5205.16     36.72 o 
  -2  -4   5     3449.91     3309.68     22.41 o 
  -1  -4   5     6693.18     6012.50     37.59 o 
   0  -4   5    13293.73    13695.91    102.44 o 
   1  -4   5     5219.84     4771.38     38.54 o 
   2  -4   5     3315.14     3527.37     31.02 o 
   3  -4   5      125.15       81.16      7.31 o 
   4  -4   5      314.23      274.86      8.89 o 
   5  -4   5     2085.17     1770.33     23.07 o 
   6  -4   5      291.76      279.54     15.82 o 
   7  -4   5      949.93      800.42     26.83 o 
   8  -4   5      160.39      149.51     14.07 o 
   9  -4   5      488.71      497.62     27.43 o 
  10  -4   5      396.61      356.11     16.42 o 
  11  -4   5      459.51      453.46     18.79 o 
  12  -4   5     1289.97     1246.85     38.94 o 
  13  -4   5       16.29       35.82     20.75 o 
  14  -4   5      290.12      301.92     20.72 o 
  15  -4   5        0.86        0.00     20.26 o 
 -15  -3   5      153.36      175.76     23.79 o 
 -14  -3   5       40.84       38.13     10.78 o 
 -13  -3   5      996.22     1002.85     25.14 o 
 -12  -3   5     1199.59     1229.39     27.55 o 
 -11  -3   5       21.07       18.27      8.53 o 
 -10  -3   5       94.41       91.59     11.51 o 
  -9  -3   5       99.74      108.32      7.36 o 
  -8  -3   5        5.74        5.41      5.79 o 
  -7  -3   5        7.51        9.51      4.51 o 
  -6  -3   5        2.88        5.75      3.49 o 
  -5  -3   5      439.51      463.49      7.74 o 
  -4  -3   5     5750.47     5782.78     38.39 o 
  -3  -3   5      181.34      133.57      4.23 o 
  -2  -3   5      180.68      190.25      3.93 o 
  -1  -3   5     2403.31     2308.07     20.47 o 
   0  -3   5      558.12      514.69      7.08 o 
   1  -3   5     1372.45     1159.71     14.61 o 
   2  -3   5      104.03      152.89      8.69 o 
   3  -3   5     2848.67     2757.29     22.61 o 
   4  -3   5     1585.22     1386.40     27.72 o 
   5  -3   5     1440.41     1725.25     21.31 o 
   6  -3   5     2956.90     2792.27     30.58 o 
   7  -3   5     1223.87     1117.12     17.57 o 
   8  -3   5      418.66      351.86     14.70 o 
   9  -3   5      645.47      589.46     19.27 o 
  10  -3   5      437.90      470.51     19.77 o 
  11  -3   5        8.64       10.40      9.91 o 
  12  -3   5      511.74      552.26     20.90 o 
  13  -3   5      342.94      343.92     19.66 o 
  14  -3   5       54.56       66.48     15.79 o 
  15  -3   5       87.12      104.38     18.36 o 
 -16  -2   5      178.35      171.40     20.83 o 
 -15  -2   5       41.33       22.59     14.17 o 
 -14  -2   5      212.09      252.26     16.85 o 
 -13  -2   5       33.20       34.39      9.61 o 
 -12  -2   5     1259.89     1344.65     25.31 o 
 -11  -2   5      300.52      317.85     13.47 o 
 -10  -2   5        4.91       15.31      8.39 o 
  -9  -2   5       12.39       10.94      6.45 o 
  -8  -2   5       44.52       53.80      8.31 o 
  -7  -2   5     6368.51     6472.89     45.98 o 
  -6  -2   5     1731.75     1846.10     15.76 o 
  -5  -2   5     1017.00      990.98      9.95 o 
  -4  -2   5      271.75      361.62     16.05 o 
  -3  -2   5     1242.60     1139.75      8.37 o 
  -2  -2   5     2947.84     3234.78     19.53 o 
  -1  -2   5     1335.03     1205.87      8.03 o 
   0  -2   5      683.83      644.72     11.52 o 
   1  -2   5      261.87      293.02      4.71 o 
   2  -2   5     5029.89     4876.70     32.82 o 
   3  -2   5     2750.50     2512.38     19.89 o 
   4  -2   5      683.27      751.09     10.51 o 
   5  -2   5       85.80       89.83      7.22 o 
   6  -2   5      262.99      395.55     11.79 o 
   7  -2   5     1609.59     1560.87     20.31 o 
   8  -2   5      599.63      629.48     14.99 o 
   9  -2   5       41.40       47.84     15.02 o 
  10  -2   5       66.12       85.22     13.43 o 
  11  -2   5       47.08       57.24     14.89 o 
  12  -2   5       13.14        6.10     10.02 o 
  13  -2   5      105.07      118.66     16.04 o 
  14  -2   5        9.58        3.58     17.48 o 
  15  -2   5        5.88       10.58     16.24 o 
 -16  -1   5      313.68      278.09     46.50 o 
 -15  -1   5     1083.61     1022.24     26.41 o 
 -14  -1   5      201.54      206.58     14.17 o 
 -13  -1   5      109.20      115.91     12.50 o 
 -12  -1   5       75.62       76.15     11.28 o 
 -11  -1   5      179.07      203.92     11.06 o 
 -10  -1   5       67.31       72.74      8.17 o 
  -9  -1   5       14.35        7.18      5.80 o 
  -8  -1   5      937.87      948.22     15.81 o 
  -7  -1   5     1534.36     1591.24     18.62 o 
  -6  -1   5      534.71      443.93      7.79 o 
  -5  -1   5     4026.76     4162.54     34.70 o 
  -4  -1   5     3338.92     2984.46     31.52 o 
  -3  -1   5       22.92       34.58      3.36 o 
  -2  -1   5      547.87      466.53      4.59 o 
  -1  -1   5      272.52      295.41      3.90 o 
   0  -1   5     1610.41     1474.89     21.06 o 
   1  -1   5        2.83        5.53      1.87 o 
   2  -1   5     2410.80     2385.89     17.63 o 
   3  -1   5       11.35       11.48      3.49 o 
   4  -1   5     1559.12     1486.65     16.09 o 
   5  -1   5      711.14      826.34     13.29 o 
   6  -1   5      757.88      798.92     14.60 o 
   7  -1   5      556.48      542.97     15.14 o 
   8  -1   5     2879.84     2842.35     33.68 o 
   9  -1   5     1107.33     1071.99     30.53 o 
  10  -1   5       86.88       75.66     13.29 o 
  11  -1   5       38.10       35.67     13.76 o 
  12  -1   5      453.20      456.92     19.56 o 
  13  -1   5      140.98      147.94     18.99 o 
  14  -1   5      160.77      156.88     22.41 o 
  15  -1   5      201.62      184.82     20.23 o 
 -16   0   5      115.40       93.07     14.56 o 
 -15   0   5      105.87       99.52     15.02 o 
 -14   0   5       43.55       38.78     12.70 o 
 -13   0   5      123.11      112.35     12.83 o 
 -12   0   5      819.60      832.26     25.05 o 
 -11   0   5      223.72      229.70     11.54 o 
 -10   0   5       19.39       37.81      7.64 o 
  -9   0   5       13.65       15.64      6.91 o 
  -8   0   5     1054.07      961.04     14.55 o 
  -7   0   5      358.56      385.71      9.24 o 
  -6   0   5      287.62      300.76      7.20 o 
  -5   0   5      316.59      354.02     12.37 o 
  -4   0   5        3.73        0.97      2.60 o 
  -3   0   5     3023.26     2679.29     27.73 o 
  -2   0   5      209.56      179.58      4.40 o 
  -1   0   5     9827.16     9777.63     63.51 o 
   0   0   5       61.17       81.45      2.07 o 
   1   0   5     5722.02     5173.80     36.28 o 
   2   0   5     6292.19     5725.56     54.09 o 
   3   0   5     1479.20     1527.54     14.51 o 
   4   0   5      183.97      125.98      6.58 o 
   5   0   5     4158.95     3911.84     35.35 o 
   6   0   5      282.80      276.41      8.87 o 
   7   0   5      888.90      741.62     16.47 o 
   8   0   5       50.17       51.31      9.76 o 
   9   0   5      711.36      780.34     17.76 o 
  10   0   5       25.34       32.17     15.54 o 
  11   0   5       36.80       32.85     13.51 o 
  12   0   5      139.35      116.50     14.84 o 
  13   0   5      763.41      826.77     29.40 o 
  14   0   5       58.10       65.63     16.31 o 
 -16   1   5       28.14        3.63     12.46 o 
 -15   1   5       60.64       69.34     15.17 o 
 -14   1   5     1202.76     1095.17     38.32 o 
 -13   1   5      188.44      167.19     39.45 o 
 -12   1   5      501.38      452.64    257.26 o 
 -11   1   5      178.62      122.17     29.79 o 
 -10   1   5        3.97        3.96      6.86 o 
  -9   1   5      393.91      312.28     10.49 o 
  -8   1   5      723.72      724.11     14.58 o 
  -7   1   5     1329.32     1265.56     17.10 o 
  -6   1   5      674.11      628.50     10.81 o 
  -5   1   5      800.19      784.13     12.05 o 
  -4   1   5     5267.10     5153.38     33.81 o 
  -3   1   5     2765.89     2899.55     20.66 o 
  -2   1   5     2735.39     2741.88     15.81 o 
  -1   1   5     3501.48     3551.91     20.40 o 
   0   1   5     7893.02     8093.56     47.60 o 
   1   1   5     5327.36     5112.04     30.84 o 
   2   1   5      754.84      636.03     10.51 o 
   3   1   5       57.41       43.98      5.44 o 
   4   1   5     4900.82     4755.06     53.39 o 
   5   1   5     2643.86     2332.59     33.68 o 
   6   1   5       39.94       54.45      6.68 o 
   7   1   5     1036.77     1098.14     19.90 o 
   8   1   5      450.78      435.59     16.14 o 
   9   1   5       21.37       13.10     10.10 o 
  10   1   5      116.51      106.81     14.88 o 
  11   1   5       84.26       74.98     15.44 o 
  12   1   5       57.88       65.85     15.92 o 
  13   1   5      441.21      453.96     21.69 o 
  14   1   5      502.96      540.18     28.80 o 
 -16   2   5      274.90      237.94     29.40 o 
 -15   2   5       65.99       71.43     15.80 o 
 -14   2   5       63.53       16.31     17.05 o 
 -13   2   5      941.90      973.37     61.80 o 
 -12   2   5        6.84        1.87      9.04 o 
 -11   2   5        2.78        3.20      6.99 o 
 -10   2   5      224.62      214.97     38.18 o 
  -9   2   5      747.17      821.43     16.06 o 
  -8   2   5     1310.84     1139.49     15.58 o 
  -7   2   5      193.83      249.99     11.00 o 
  -6   2   5     1563.90     1257.39     15.31 o 
  -5   2   5       78.77       74.42      5.54 o 
  -4   2   5    18789.78    20356.03    147.14 o 
  -3   2   5     4991.49     4955.26     29.24 o 
  -2   2   5      274.20      254.08      6.47 o 
  -1   2   5     1057.40     1094.52      8.87 o 
   0   2   5      413.08      512.36      6.52 o 
   1   2   5      987.94      980.77     13.29 o 
   2   2   5     1060.35     1191.59     10.48 o 
   3   2   5      220.58      186.30      9.34 o 
   4   2   5     3028.03     3237.89     39.65 o 
   5   2   5      647.56      614.77     15.82 o 
   6   2   5     6128.48     6167.05     86.91 o 
   7   2   5        9.78        0.00      6.42 o 
   8   2   5      388.62      435.42     20.51 o 
   9   2   5      185.27      197.66     29.65 o 
  10   2   5       52.82       19.76     14.82 o 
  11   2   5      141.30       98.83     32.37 o 
  12   2   5       15.35       20.26     17.29 o 
  13   2   5     1311.06     1255.86     64.77 o 
  14   2   5       67.18       47.19     23.47 o 
 -16   3   5       12.75       18.78     21.00 o 
 -15   3   5       52.00       28.16     20.75 o 
 -14   3   5      355.37      302.00    186.19 o 
 -13   3   5       13.85        6.99      8.89 o 
 -12   3   5      975.22      989.39     42.52 o 
 -11   3   5       41.37       24.65     15.79 o 
 -10   3   5      380.31      411.16     25.50 o 
  -9   3   5     1112.12     1095.61     17.26 o 
  -8   3   5     1720.67     1825.37     22.11 o 
  -7   3   5     8620.92     9160.12     66.92 o 
  -6   3   5     1123.36     1135.13     13.98 o 
  -5   3   5      254.15      361.91      9.50 o 
  -4   3   5       39.21       84.45      5.66 o 
  -3   3   5    12670.90    12807.83     71.66 o 
  -2   3   5     6166.56     6093.53     33.94 o 
  -1   3   5     1242.29     1466.77     10.95 o 
   0   3   5      848.57      985.57      9.20 o 
   1   3   5       48.48       44.92      4.30 o 
   2   3   5       26.88       45.40     11.98 o 
   3   3   5    10830.92    11526.31     74.22 o 
   4   3   5     1445.02     1401.34     25.23 o 
   5   3   5      456.78      368.59     10.39 o 
   6   3   5      896.41      798.03     30.66 o 
   7   3   5      903.87      796.51     23.48 o 
   8   3   5      530.68      596.34     23.48 o 
   9   3   5     1006.43     1002.91     44.50 o 
  10   3   5       11.19        7.66     13.59 o 
  11   3   5      432.19      450.48     28.42 o 
  12   3   5      367.37      402.27     29.90 o 
  13   3   5      433.85      468.50     33.61 o 
 -16   4   5      241.24      305.56     19.48 o 
 -15   4   5      146.61      118.71     33.60 o 
 -14   4   5       15.83       16.60     10.78 o 
 -13   4   5     1621.34     1583.32     68.87 o 
 -12   4   5     1614.06     1582.03     70.48 o 
 -11   4   5     3097.44     3122.83     47.44 o 
 -10   4   5      702.05      632.26     18.08 o 
  -9   4   5     1224.86     1346.98     21.60 o 
  -8   4   5      528.13      578.93     13.36 o 
  -7   4   5      139.14      130.48     13.75 o 
  -6   4   5        4.14        4.73      6.33 o 
  -5   4   5      127.38      102.20      6.88 o 
  -4   4   5        6.49        9.16      5.06 o 
  -3   4   5     1438.81     1599.02     18.11 o 
  -2   4   5      183.57      195.23      6.08 o 
  -1   4   5     2276.43     2051.21     16.31 o 
   0   4   5     3286.64     3310.54     33.54 o 
   1   4   5      433.31      499.91      9.18 o 
   2   4   5     1593.99     1637.49     20.15 o 
   3   4   5     4383.90     4344.50     33.73 o 
   4   4   5       81.36       95.74      7.88 o 
   5   4   5      928.31     1005.44     16.68 o 
   6   4   5      601.57      532.87     13.98 o 
   7   4   5      711.87      709.40     29.91 o 
   8   4   5     1289.29     1160.86     44.75 o 
   9   4   5       69.13       64.23     16.55 o 
  10   4   5      345.64      360.27     39.04 o 
  11   4   5       95.16       85.24     20.51 o 
  12   4   5      886.23      999.27     40.04 o 
  13   4   5       29.21        0.00     25.94 o 
 -16   5   5        9.07       11.13     13.99 o 
 -15   5   5      153.96      178.51     16.75 o 
 -14   5   5      174.87      133.57     48.71 o 
 -13   5   5     1312.39     1356.00     72.32 o 
 -12   5   5      323.73      396.71     40.52 o 
 -11   5   5      312.15      284.49     25.94 o 
 -10   5   5       37.58       31.61     10.78 o 
  -9   5   5      437.97      358.29     16.92 o 
  -8   5   5     1067.15     1083.62     19.71 o 
  -7   5   5      307.04      289.42     14.24 o 
  -6   5   5     1888.66     1947.35     20.83 o 
  -5   5   5      525.17      596.06     12.57 o 
  -4   5   5       64.20       98.85      6.97 o 
  -3   5   5     4389.88     4435.84     34.91 o 
  -2   5   5      630.80      784.03     15.30 o 
  -1   5   5     2583.90     2576.18     24.79 o 
   0   5   5      211.18      247.70      7.63 o 
   1   5   5     3419.66     3238.80     24.16 o 
   2   5   5     1197.78     1301.37     21.72 o 
   3   5   5      136.20      140.95      6.10 o 
   4   5   5     4093.29     4392.24     33.72 o 
   5   5   5       18.38       13.64      4.92 o 
   6   5   5       23.92       27.24      5.74 o 
   7   5   5      618.97      634.50     16.58 o 
   8   5   5      228.99      217.74     13.50 o 
   9   5   5     2151.59     2390.27     37.85 o 
  10   5   5      192.33      192.16     27.30 o 
  11   5   5       29.28       25.45     18.28 o 
  12   5   5        2.12       28.66     32.12 o 
 -16   6   5      530.75      558.70     23.42 o 
 -15   6   5       22.38       23.00     12.99 o 
 -14   6   5      184.86      168.64     18.51 o 
 -13   6   5      657.91      593.74     29.45 o 
 -12   6   5     1402.13     1385.57     27.64 o 
 -11   6   5     1023.26      905.41     25.20 o 
 -10   6   5      950.39     1093.51     26.08 o 
  -9   6   5      489.94      491.22     25.73 o 
  -8   6   5      303.09      234.28     14.98 o 
  -7   6   5      173.61      159.95     11.21 o 
  -6   6   5      638.81      802.96     21.31 o 
  -5   6   5      106.38      101.46     10.11 o 
  -4   6   5       42.93       38.82      7.01 o 
  -3   6   5     2515.78     2330.90     22.05 o 
  -2   6   5     1720.46     1766.58     21.41 o 
  -1   6   5        1.77        7.83      3.97 o 
   0   6   5      532.20      546.19      8.20 o 
   1   6   5     1451.43     1529.74     15.57 o 
   2   6   5       15.18       18.83      6.18 o 
   3   6   5      306.27      298.35     14.46 o 
   4   6   5      494.22      545.52     13.12 o 
   5   6   5      302.41      309.49     14.47 o 
   6   6   5        0.26        8.42      5.06 o 
   7   6   5     1212.34     1297.16     19.47 o 
   8   6   5      183.62      215.73     17.11 o 
   9   6   5      199.76      210.09     18.09 o 
  10   6   5        0.93        0.00      7.83 o 
  11   6   5       15.70        6.22      7.99 o 
 -15   7   5      143.05      153.54     20.33 o 
 -14   7   5        2.37        3.47     10.35 o 
 -13   7   5      654.33      706.12     21.91 o 
 -12   7   5       18.97       15.62     14.06 o 
 -11   7   5      865.69      829.34     20.48 o 
 -10   7   5      853.22      784.46     32.55 o 
  -9   7   5     1209.45     1304.26     28.04 o 
  -8   7   5       27.54       40.27     12.01 o 
  -7   7   5        0.18        9.38      7.99 o 
  -6   7   5     2106.74     2005.73     31.75 o 
  -5   7   5      649.21      678.76     17.75 o 
  -4   7   5       14.21       14.20      6.29 o 
  -3   7   5      219.48      228.52     11.15 o 
  -2   7   5     1298.01     1186.10     17.75 o 
  -1   7   5       52.07       48.86      7.29 o 
   0   7   5      187.61      194.36      6.43 o 
   1   7   5       30.35       32.55      5.35 o 
   2   7   5      128.05      147.05     14.70 o 
   3   7   5      277.25      323.49     14.95 o 
   4   7   5       49.92       79.11      7.99 o 
   5   7   5      618.30      626.04     13.55 o 
   6   7   5        6.23        8.76      6.75 o 
   7   7   5      901.78      922.97     27.38 o 
   8   7   5      209.51      230.25     16.07 o 
   9   7   5       11.20        3.95      9.63 o 
  10   7   5        1.23        0.00      9.63 o 
 -15   8   5       10.11        1.56     12.10 o 
 -14   8   5      188.36      210.33     20.56 o 
 -13   8   5        1.73        0.00     10.11 o 
 -12   8   5      203.23      201.42     17.53 o 
 -11   8   5       88.62       88.47     13.23 o 
 -10   8   5      403.54      372.55     16.45 o 
  -9   8   5       80.82       84.33     13.43 o 
  -8   8   5     1113.22     1105.94     20.76 o 
  -7   8   5     1192.11     1205.67     25.24 o 
  -6   8   5       56.82       59.66     10.12 o 
  -5   8   5      416.25      447.61     16.89 o 
  -4   8   5      336.48      368.75     15.60 o 
  -3   8   5     1489.16     1468.89     21.37 o 
  -2   8   5      304.06      359.24     12.74 o 
  -1   8   5      127.47      120.11     10.03 o 
   0   8   5     1737.87     1843.97     22.27 o 
   1   8   5        8.00        6.74      5.50 o 
   2   8   5      182.02      163.71     16.43 o 
   3   8   5      137.10      147.93      8.63 o 
   4   8   5      140.89      213.03     10.26 o 
   5   8   5      120.60      113.90      9.26 o 
   6   8   5       83.12       72.32      9.19 o 
   7   8   5      140.05      146.59     12.42 o 
   8   8   5       95.97       89.26     28.41 o 
  10   8   5       78.05       70.84     52.13 o 
 -14   9   5        9.95       35.05     15.89 o 
 -13   9   5       18.51       26.08     13.03 o 
 -12   9   5      179.94      194.16     18.55 o 
 -11   9   5      307.24      352.35     23.35 o 
 -10   9   5       29.88       47.92     15.83 o 
  -9   9   5      124.93      129.17     13.10 o 
  -8   9   5       68.03       75.44     12.32 o 
  -7   9   5      768.14      835.45     20.62 o 
  -6   9   5     2628.19     2416.87     31.63 o 
  -5   9   5      199.93      178.66     13.30 o 
  -4   9   5      443.18      423.10     15.72 o 
  -3   9   5       56.92       89.81      8.88 o 
  -2   9   5      792.65      807.12     15.34 o 
  -1   9   5      270.23      281.61     21.45 o 
   0   9   5       44.76       31.56     13.49 o 
   1   9   5       93.59      127.24     21.25 o 
   2   9   5      111.17      169.98     22.98 o 
   3   9   5       46.76       62.75     21.25 o 
   4   9   5        1.10        3.89      7.99 o 
   5   9   5      417.90      454.88     13.05 o 
   6   9   5      341.31      337.34     16.24 o 
   7   9   5      478.97      577.25     39.29 o 
   9   9   5       48.32       31.95     28.53 o 
 -14  10   5      103.08      133.38     23.45 o 
 -13  10   5      289.05      294.40     27.18 o 
 -12  10   5        4.48        3.02     11.93 o 
 -11  10   5      245.19      215.58     18.52 o 
 -10  10   5     2904.62     3184.05     51.08 o 
  -9  10   5     1011.65      990.32     22.94 o 
  -8  10   5       43.71       43.84     17.30 o 
  -7  10   5       79.07       71.53     13.55 o 
  -6  10   5     1079.48     1077.57     26.68 o 
  -5  10   5     2746.96     2789.80     38.50 o 
  -4  10   5      882.83      991.08     20.66 o 
  -3  10   5       30.43       18.84     11.47 o 
  -2  10   5      194.14      248.61     16.13 o 
  -1  10   5       10.17       17.36      6.90 o 
   0  10   5       12.52        6.67      6.35 o 
   1  10   5     1157.95     1269.98     41.53 o 
   2  10   5     1204.03     1336.25     64.53 o 
   3  10   5      242.38      265.37     44.97 o 
   4  10   5     1313.36     1449.20     30.47 o 
   5  10   5        7.14        0.00     12.06 o 
   6  10   5      518.36      564.62     30.27 o 
   7  10   5        0.47        0.00     30.63 o 
 -13  11   5       11.51       25.65     15.55 o 
 -12  11   5      409.58      435.84     24.47 o 
 -11  11   5        5.34        4.10     12.59 o 
 -10  11   5       11.66       16.36     11.47 o 
  -9  11   5      964.62     1014.46     29.76 o 
  -8  11   5      160.78      160.08     15.42 o 
  -7  11   5      147.94      242.81     32.54 o 
  -6  11   5        0.52        8.81      8.48 o 
  -5  11   5      599.83      644.86     22.12 o 
  -4  11   5       36.88       49.67      9.56 o 
  -3  11   5      807.52      784.40     37.89 o 
  -2  11   5       62.66       53.93     10.38 o 
  -1  11   5       49.97       51.36     11.48 o 
   0  11   5        8.67       22.76     15.19 o 
   1  11   5      273.13      325.91     47.69 o 
   2  11   5      314.50      340.49     31.87 o 
   3  11   5       98.19       98.08     25.69 o 
   4  11   5       25.76       44.04     16.50 o 
   5  11   5     1379.43     1494.99     44.13 o 
   6  11   5       20.65        2.15     18.20 o 
 -11  12   5      520.82      555.54     25.84 o 
 -10  12   5      420.78      429.27     37.23 o 
  -9  12   5       10.02       19.07     12.68 o 
  -8  12   5      249.97      284.53     19.53 o 
  -7  12   5      255.55      252.37     15.63 o 
  -6  12   5      845.57      926.86     27.15 o 
  -5  12   5      272.48      280.78     21.23 o 
  -4  12   5      582.25      510.07     22.74 o 
  -3  12   5      115.90       71.90     20.01 o 
  -2  12   5       90.14       78.32     18.53 o 
  -1  12   5      379.19      362.86     54.61 o 
   0  12   5        0.33        1.89      6.30 o 
   1  12   5      351.64      472.69     36.57 o 
   2  12   5       14.11       42.74     23.72 o 
   3  12   5      299.68      364.20     35.33 o 
   4  12   5       77.46      110.62     18.04 o 
 -10  13   5       34.70       55.90     16.03 o 
  -9  13   5       73.75       67.00     19.10 o 
  -8  13   5       28.77       14.18     11.18 o 
  -7  13   5       25.68       19.42     14.72 o 
  -6  13   5      482.69      436.58     19.15 o 
  -5  13   5      358.87      337.56     19.10 o 
  -4  13   5       31.50       20.68     14.95 o 
  -3  13   5     1144.82     1089.51    114.82 o 
  -2  13   5      183.48      165.29     14.58 o 
  -1  13   5      276.76      246.06     52.01 o 
   0  13   5     1004.86     1208.20     49.68 o 
   1  13   5       29.56        6.92     33.85 o 
   2  13   5      441.53      516.94     41.02 o 
  -7  14   5       16.86       10.59     11.10 o 
  -6  14   5       98.99       75.65     30.35 o 
  -5  14   5      139.91       63.88     53.00 o 
  -4  14   5      122.12       95.86     23.72 o 
  -3  14   5        0.85        0.00     16.31 o 
  -2  14   5       64.05       31.34     14.74 o 
  -1  14   5      440.21      404.47     97.48 o 
   0  14   5       25.54       45.46     44.22 o 
  -1 -17   6      264.16      416.82     45.71 o 
   0 -17   6        9.12        0.00     25.20 o 
   1 -17   6        0.08        0.00     15.98 o 
   5 -17   6      260.95      230.18    153.19 o 
   6 -17   6       85.49       40.43     44.10 o 
   7 -17   6       50.33       18.83     22.71 o 
  -4 -16   6      315.09        6.18     41.26 o 
  -3 -16   6        3.14        0.00     21.74 o 
  -2 -16   6      188.39        0.00     23.72 o 
  -1 -16   6       45.38        0.00     39.78 o 
   0 -16   6      238.86       19.27     26.19 o 
   1 -16   6       15.50        1.73     19.76 o 
   2 -16   6       22.21        0.99     18.53 o 
   3 -16   6     1375.87     1477.94     59.34 o 
   4 -16   6        2.21        0.00     26.68 o 
   5 -16   6     1044.56     1223.56     53.64 o 
   6 -16   6      655.84      551.11     43.99 o 
   7 -16   6        7.98       17.72     22.07 o 
   8 -16   6      424.56      469.41     48.80 o 
   9 -16   6        0.65        0.00     17.12 o 
  -6 -15   6       20.25       15.22     16.76 o 
  -5 -15   6       75.66        8.65     40.52 o 
  -4 -15   6       76.01        0.00     24.46 o 
  -3 -15   6      140.80        6.42     23.22 o 
  -2 -15   6        4.38        2.72     20.26 o 
  -1 -15   6      331.30      301.45     36.57 o 
   0 -15   6       86.89       28.12     32.49 o 
   1 -15   6        2.09        0.00     16.06 o 
   4 -15   6      836.43      889.30     45.97 o 
   5 -15   6       79.53       58.78     44.96 o 
   6 -15   6      116.23      161.51     23.14 o 
   7 -15   6      247.01      292.08     49.91 o 
   8 -15   6       37.30       36.14     22.74 o 
   9 -15   6        1.14       10.19     19.03 o 
  10 -15   6       12.90       27.87     18.68 o 
  11 -15   6      108.68       93.20     27.42 o 
  -7 -14   6      105.91      123.03     82.89 o 
  -6 -14   6        6.08        6.24     15.56 o 
  -5 -14   6      124.06        0.74     19.52 o 
  -4 -14   6       54.46       68.19     45.21 o 
  -3 -14   6      923.13      925.68     48.45 o 
  -2 -14   6      829.39      930.83     46.47 o 
  -1 -14   6       29.49       30.34      5.06 o 
   0 -14   6      396.54      408.46     35.09 o 
   1 -14   6      613.94      633.66     39.29 o 
   2 -14   6        6.43       16.31     20.75 o 
   3 -14   6      735.69      831.70     30.15 o 
   4 -14   6      532.38      593.60     27.43 o 
   5 -14   6        1.79       11.61     14.49 o 
   6 -14   6       38.29       37.79     19.86 o 
   7 -14   6       36.02       71.27     18.68 o 
   8 -14   6        9.53        4.86     13.89 o 
   9 -14   6      322.23      393.38     31.90 o 
  10 -14   6      102.92      122.87     27.56 o 
  11 -14   6       55.04       52.47     32.33 o 
  12 -14   6      598.85      647.47     56.22 o 
  -9 -13   6       81.93        0.00     22.48 o 
  -8 -13   6       44.18       30.63     35.33 o 
  -7 -13   6       17.90       11.40     16.39 o 
  -6 -13   6      378.34      419.73     24.19 o 
  -5 -13   6        5.73        0.00     35.82 o 
  -4 -13   6     1653.70     1769.09     57.87 o 
  -3 -13   6      527.46      598.54     39.29 o 
  -2 -13   6      183.62      246.09     49.41 o 
  -1 -13   6      103.20       95.49      7.24 o 
   0 -13   6      845.39      839.67     40.29 o 
   1 -13   6      688.11      804.00     38.56 o 
   2 -13   6      567.35      555.81     35.34 o 
   3 -13   6      226.21      227.07     28.91 o 
   4 -13   6        9.46       30.39     21.00 o 
   5 -13   6       53.43       48.64     16.42 o 
   6 -13   6      140.74      144.97     19.47 o 
   7 -13   6      516.86      459.86     24.89 o 
   8 -13   6      404.08      439.10     29.74 o 
   9 -13   6        7.17        6.22     13.95 o 
  10 -13   6      886.95      883.16     32.31 o 
  11 -13   6      509.69      542.24     29.40 o 
  12 -13   6       16.26       17.58     32.86 o 
 -10 -12   6       29.35       10.62     26.43 o 
  -9 -12   6       12.09        0.00     22.98 o 
  -8 -12   6      271.70      309.10     28.41 o 
  -7 -12   6      453.79      420.93     23.39 o 
  -6 -12   6       39.06       61.50     19.27 o 
  -5 -12   6      221.14      200.88     31.13 o 
  -4 -12   6       41.97       49.66     37.80 o 
  -3 -12   6        4.09        6.92     18.28 o 
  -2 -12   6      108.78       98.28     10.99 o 
  -1 -12   6       94.59       94.48      7.34 o 
   0 -12   6      352.52      387.58     21.93 o 
   1 -12   6      255.40      293.99     35.46 o 
   2 -12   6      369.51      410.00     22.24 o 
   3 -12   6       35.53       56.04     15.10 o 
   4 -12   6      925.72      947.42     32.74 o 
   5 -12   6      144.83      128.94     21.55 o 
   6 -12   6     1491.32     1554.05     39.15 o 
   7 -12   6     1405.37     1431.73     49.69 o 
   8 -12   6        5.86        1.24     14.08 o 
   9 -12   6       25.86       21.23     18.27 o 
  10 -12   6       32.48        4.79     21.06 o 
  11 -12   6      224.47      188.66     22.48 o 
  12 -12   6        0.66        0.00     15.47 o 
  13 -12   6      287.25      296.46     30.67 o 
 -11 -11   6      536.12      648.10     38.55 o 
 -10 -11   6        0.75        7.66     23.96 o 
  -9 -11   6      122.90      165.53     24.95 o 
  -8 -11   6       26.66       18.97     13.94 o 
  -7 -11   6      111.55      157.72     17.63 o 
  -6 -11   6       65.89       95.41     15.36 o 
  -5 -11   6       12.69        0.00     29.89 o 
  -4 -11   6      229.96      301.44     29.90 o 
  -3 -11   6      272.25      272.30     28.66 o 
  -2 -11   6      612.83      538.96     26.32 o 
  -1 -11   6      245.96      221.09     11.29 o 
   0 -11   6      258.37      274.90     18.17 o 
   1 -11   6       18.10       15.26     11.44 o 
   2 -11   6      435.55      416.51     23.16 o 
   3 -11   6     2900.50     2962.98     56.27 o 
   4 -11   6      310.73      264.31     21.81 o 
   5 -11   6      403.98      423.93     20.52 o 
   6 -11   6       25.41       21.76     18.16 o 
   7 -11   6      270.04      277.55     23.24 o 
   8 -11   6       48.44       44.81     14.82 o 
   9 -11   6      152.83      146.60     18.48 o 
  10 -11   6      156.04      111.02     18.21 o 
  11 -11   6       26.21       39.00     16.25 o 
  12 -11   6      495.95      548.14     33.21 o 
  13 -11   6      311.99      332.10     40.35 o 
  14 -11   6       34.30       50.15     22.45 o 
 -12 -10   6       33.95       14.75     17.25 o 
 -10 -10   6      592.44      675.40     36.08 o 
  -9 -10   6      132.14      138.10     18.49 o 
  -8 -10   6      539.00      611.15     23.57 o 
  -7 -10   6        3.10       28.36     25.82 o 
  -6 -10   6       13.11       14.78     14.20 o 
  -5 -10   6       23.30       13.59     18.78 o 
  -4 -10   6      422.96      496.22     49.42 o 
  -3 -10   6     1138.22     1046.41     11.14 o 
  -2 -10   6      283.73      310.38     14.08 o 
  -1 -10   6       94.17      130.47      5.61 o 
   0 -10   6      101.16      116.23     22.62 o 
   1 -10   6     2049.40     2017.08     33.90 o 
   2 -10   6     1968.20     2062.48     31.93 o 
   3 -10   6      667.06      721.21     36.83 o 
   4 -10   6        4.41       10.57     20.26 o 
   5 -10   6       51.52       82.43     16.49 o 
   6 -10   6      241.04      278.81     28.28 o 
   7 -10   6       75.15       69.34     17.43 o 
   8 -10   6       78.59       92.72     19.46 o 
   9 -10   6       19.04       19.78     15.72 o 
  10 -10   6      105.70      105.50     21.02 o 
  11 -10   6      392.94      334.62     35.34 o 
  12 -10   6      117.61       82.06     18.05 o 
  13 -10   6      249.30      286.88     23.36 o 
  14 -10   6      203.59      166.90     25.95 o 
 -11  -9   6     1334.96     1326.61     45.98 o 
 -10  -9   6       53.43       61.80     16.22 o 
  -9  -9   6       42.21       44.59     14.48 o 
  -8  -9   6       26.60       34.94     20.61 o 
  -7  -9   6      121.07      148.78     15.54 o 
  -6  -9   6      179.35      210.40     30.51 o 
  -5  -9   6      468.41      528.77     17.69 o 
  -4  -9   6        1.55        0.00      3.83 o 
  -3  -9   6      777.14      829.78     10.08 o 
  -2  -9   6     1421.59     1394.69     15.30 o 
  -1  -9   6      752.14      682.02      9.96 o 
   0  -9   6     2978.60     3086.63     41.77 o 
   1  -9   6      544.31      646.04     18.00 o 
   2  -9   6      691.27      677.76     27.97 o 
   3  -9   6      171.33      197.31     13.54 o 
   4  -9   6      505.17      525.94     21.61 o 
   5  -9   6     6193.08     6066.15     68.24 o 
   6  -9   6      262.86      247.02     18.91 o 
   7  -9   6     1178.64     1123.70     32.76 o 
   8  -9   6        5.40       21.24     14.53 o 
   9  -9   6       38.69       64.68     22.86 o 
  10  -9   6      692.99      653.71     23.80 o 
  11  -9   6       40.02       36.67     17.11 o 
  12  -9   6      807.63      781.12     27.55 o 
  13  -9   6       55.42       43.80     16.53 o 
  14  -9   6      619.26      513.49     84.15 o 
 -13  -8   6      734.64      821.98     62.28 o 
 -12  -8   6      387.63      320.60     65.73 o 
 -11  -8   6      412.62      358.28     49.67 o 
 -10  -8   6      871.00      838.29     49.81 o 
  -9  -8   6      325.21      338.03     20.63 o 
  -8  -8   6       20.22       24.17      5.62 o 
  -7  -8   6       51.44       61.99     12.11 o 
  -6  -8   6     1075.13     1074.17     25.14 o 
  -5  -8   6       41.27       58.04     10.09 o 
  -4  -8   6     2232.19     2211.24     22.77 o 
  -3  -8   6     4363.54     4293.65     66.46 o 
  -2  -8   6      144.08      121.56      5.33 o 
  -1  -8   6      126.10      134.54      6.03 o 
   0  -8   6      972.66     1053.84     22.51 o 
   1  -8   6     2018.22     2002.11     40.10 o 
   2  -8   6     1280.37     1278.62     20.80 o 
   3  -8   6      731.88      671.81     27.44 o 
   4  -8   6     3412.14     3374.31     37.84 o 
   5  -8   6        2.59       25.29     15.54 o 
   6  -8   6      603.87      522.91     20.57 o 
   7  -8   6       47.15       29.41     12.90 o 
   8  -8   6      132.56      128.22     14.17 o 
   9  -8   6       44.86       41.92     15.03 o 
  10  -8   6       21.80        0.00     10.01 o 
  11  -8   6     1956.10     1888.54     40.04 o 
  12  -8   6       80.46       92.80     16.74 o 
  13  -8   6      173.83      167.83     25.08 o 
  14  -8   6       95.52      124.43     19.35 o 
  15  -8   6      284.09      391.55     32.51 o 
 -14  -7   6        7.37       11.36     32.86 o 
 -13  -7   6       14.18       17.42     21.62 o 
 -12  -7   6      568.77      518.09     69.07 o 
 -11  -7   6        5.99       33.66     47.43 o 
 -10  -7   6     1516.24     1572.23     24.95 o 
  -9  -7   6        1.36        3.07      5.93 o 
  -8  -7   6       27.93       33.22      7.86 o 
  -7  -7   6      192.54      217.48      9.87 o 
  -6  -7   6       18.25        9.97      3.37 o 
  -5  -7   6     2065.28     2272.40     51.60 o 
  -4  -7   6     5125.52     5152.03     95.80 o 
  -3  -7   6     8013.00     8502.28     72.37 o 
  -2  -7   6     8141.17     8695.86     96.14 o 
  -1  -7   6       17.02        3.78      4.66 o 
   0  -7   6     4712.45     4766.32     47.60 o 
   1  -7   6       23.43       26.10      8.86 o 
   2  -7   6      574.29      530.61     17.55 o 
   3  -7   6      503.26      488.40     13.28 o 
   4  -7   6      419.50      431.21     19.15 o 
   5  -7   6       43.46       71.93     16.03 o 
   6  -7   6      947.10      898.60     22.99 o 
   7  -7   6      224.10      195.93     15.95 o 
   8  -7   6       28.76       21.72     10.31 o 
   9  -7   6      152.93      169.79     14.92 o 
  10  -7   6     3807.28     3758.93     77.27 o 
  11  -7   6      382.04      372.28     24.09 o 
  12  -7   6        1.41        3.61     17.37 o 
  13  -7   6      699.17      703.77     37.81 o 
  14  -7   6       75.73       69.00     17.27 o 
  15  -7   6        5.28        2.80     15.62 o 
 -14  -6   6       13.85        3.05     13.71 o 
 -13  -6   6      494.80      478.45     36.20 o 
 -12  -6   6      305.82      272.68     16.80 o 
 -11  -6   6      111.48      118.45     10.25 o 
 -10  -6   6      426.79      454.37     17.96 o 
  -9  -6   6      217.01      230.71      9.02 o 
  -8  -6   6      132.90      136.27      9.49 o 
  -7  -6   6       17.57       26.41      6.75 o 
  -6  -6   6     4417.29     4527.36     41.05 o 
  -5  -6   6     3579.74     3562.75     32.11 o 
  -4  -6   6       89.14      117.01      4.36 o 
  -3  -6   6      156.59      168.54      8.08 o 
  -2  -6   6     2749.14     2612.82     32.09 o 
  -1  -6   6     1993.44     2091.07     18.29 o 
   0  -6   6     1544.30     1371.47     23.89 o 
   1  -6   6      752.03      792.80     15.82 o 
   2  -6   6      611.28      657.80     17.06 o 
   3  -6   6       79.00       74.19      9.39 o 
   4  -6   6     1702.11     1862.38     25.35 o 
   5  -6   6     4329.26     5005.28     46.12 o 
   6  -6   6      219.85      214.69     11.72 o 
   7  -6   6       54.10       81.02     17.17 o 
   8  -6   6     3406.95     3378.13     44.06 o 
   9  -6   6       16.69       22.49     10.20 o 
  10  -6   6     3977.91     4060.88    125.09 o 
  11  -6   6      967.74      905.86     37.08 o 
  12  -6   6      530.07      589.40     34.04 o 
  13  -6   6       11.93       12.11     16.31 o 
  15  -6   6       50.36       61.07     26.56 o 
 -15  -5   6       45.99       45.98     12.26 o 
 -14  -5   6       52.74       50.35     12.33 o 
 -13  -5   6      933.29      955.79     56.85 o 
 -12  -5   6      409.31      419.87     17.42 o 
 -11  -5   6     1398.27     1403.55     23.27 o 
 -10  -5   6      192.60      204.34     13.47 o 
  -9  -5   6      425.77      451.97     12.78 o 
  -8  -5   6     3813.67     3903.41     67.89 o 
  -7  -5   6     1772.76     1909.61     43.17 o 
  -6  -5   6      547.43      628.78     10.24 o 
  -5  -5   6     1823.28     1872.26     20.30 o 
  -4  -5   6     2003.00     2015.98     18.86 o 
  -3  -5   6       24.84       13.67      3.43 o 
  -2  -5   6      194.65      156.87      6.46 o 
  -1  -5   6     2171.57     2344.00     17.35 o 
   0  -5   6     3236.10     2825.39     50.73 o 
   1  -5   6     3389.84     3488.68     39.95 o 
   2  -5   6     4064.23     4182.04     36.62 o 
   3  -5   6     7690.46     7637.64     63.20 o 
   4  -5   6      472.87      568.46     19.28 o 
   5  -5   6     1667.86     1749.33     53.20 o 
   6  -5   6      910.08     1009.68     24.29 o 
   7  -5   6       40.04       44.32      8.72 o 
   8  -5   6        5.56        1.10     10.62 o 
   9  -5   6       72.38       81.11     14.41 o 
  10  -5   6      676.71      637.44     24.84 o 
  11  -5   6     1576.78     1562.13     43.15 o 
  12  -5   6        0.13        6.60     12.28 o 
  13  -5   6      445.03      469.51     28.66 o 
  15  -5   6       54.56       49.69     16.60 o 
 -15  -4   6      299.23      272.26     19.36 o 
 -14  -4   6      364.03      340.23     19.52 o 
 -13  -4   6      623.35      585.45     21.17 o 
 -12  -4   6      540.25      540.62     14.71 o 
 -11  -4   6        2.14        3.25      8.84 o 
 -10  -4   6      529.49      528.84     14.18 o 
  -9  -4   6      604.61      617.78     15.20 o 
  -8  -4   6      421.98      399.67     13.19 o 
  -7  -4   6     1347.57     1330.93     27.95 o 
  -6  -4   6     2361.79     2268.09     24.31 o 
  -5  -4   6     4567.13     4659.27     32.26 o 
  -4  -4   6      178.33      205.24      6.72 o 
  -3  -4   6     3055.06     2855.28     19.67 o 
  -2  -4   6     2258.95     2150.08     16.42 o 
  -1  -4   6     1112.00      985.90     17.44 o 
   0  -4   6        6.48        0.00      3.26 o 
   1  -4   6      379.48      444.03     11.10 o 
   2  -4   6      703.81      530.59      8.47 o 
   3  -4   6     2726.02     2792.26     26.08 o 
   4  -4   6        7.32        0.00      3.38 o 
   5  -4   6     2886.03     3138.79     29.49 o 
   6  -4   6      126.80       90.53      9.97 o 
   7  -4   6      743.23      735.98     17.75 o 
   8  -4   6       18.06       19.48      8.07 o 
   9  -4   6      140.78      133.58     14.89 o 
  10  -4   6     1396.70     1439.36     26.29 o 
  11  -4   6     1328.96     1169.44     25.35 o 
  12  -4   6      450.73      454.36     19.67 o 
  13  -4   6       46.70       38.56     13.51 o 
  14  -4   6       12.23       24.46     21.00 o 
  15  -4   6       13.75       26.93     22.98 o 
 -15  -3   6      342.85      309.68     32.60 o 
 -14  -3   6       76.20       63.92     14.72 o 
 -13  -3   6      523.71      510.39     20.47 o 
 -12  -3   6      168.28      188.07     15.17 o 
 -11  -3   6       68.57       63.14     11.30 o 
 -10  -3   6       18.16       34.07      7.02 o 
  -9  -3   6       55.71       77.73      8.89 o 
  -8  -3   6     2633.72     2650.79     24.76 o 
  -7  -3   6      564.40      649.08     11.89 o 
  -6  -3   6       12.87        8.65      3.73 o 
  -5  -3   6       72.68       83.09      4.01 o 
  -4  -3   6      549.73      590.30      7.87 o 
  -3  -3   6      544.51      502.10      6.25 o 
  -2  -3   6      787.22      760.99      6.22 o 
  -1  -3   6      338.25      400.53      9.31 o 
   0  -3   6        8.52        3.66      3.28 o 
   1  -3   6       25.52       46.89      3.88 o 
   2  -3   6     3025.75     3045.35     84.59 o 
   3  -3   6    10402.83    10117.95     72.63 o 
   4  -3   6      755.98      767.23     18.54 o 
   5  -3   6     3921.87     3882.40     35.80 o 
   6  -3   6      939.57      969.98     18.67 o 
   7  -3   6        6.35       22.45      7.06 o 
   8  -3   6      961.03      938.81     21.13 o 
   9  -3   6       22.36       26.74     11.12 o 
  10  -3   6        5.19       12.90     16.92 o 
  11  -3   6       98.25       73.76     12.69 o 
  12  -3   6      402.17      360.19     18.58 o 
  13  -3   6       19.42       17.17     15.16 o 
  14  -3   6        0.63        5.36     11.78 o 
  15  -3   6      106.56      118.59     44.47 o 
 -16  -2   6      129.67      121.51     19.92 o 
 -15  -2   6       37.51       49.67     14.21 o 
 -14  -2   6        1.10        2.10      7.77 o 
 -13  -2   6      122.32      131.68     11.78 o 
 -12  -2   6     3105.67     3035.56     38.22 o 
 -11  -2   6     1023.82      988.18     19.54 o 
 -10  -2   6      437.07      450.11     13.44 o 
  -9  -2   6      542.17      481.51     13.69 o 
  -8  -2   6       81.33      100.02      6.73 o 
  -7  -2   6        5.29        2.70      4.30 o 
  -6  -2   6      220.22      262.32      8.30 o 
  -5  -2   6     1354.35     1524.42     17.32 o 
  -4  -2   6       47.78       53.22      4.02 o 
  -3  -2   6     2860.27     2743.53     34.04 o 
  -2  -2   6     2194.22     2046.81     14.04 o 
  -1  -2   6     1132.30     1236.27      9.65 o 
   0  -2   6     3056.95     2735.16     19.55 o 
   1  -2   6      279.41      286.88      4.21 o 
   2  -2   6      108.43      154.38      4.57 o 
   3  -2   6     1611.14     1761.47     25.74 o 
   4  -2   6     1408.69     1088.90     12.11 o 
   5  -2   6       98.31      126.75     14.21 o 
   6  -2   6     1799.39     1527.63     23.38 o 
   7  -2   6      644.55      569.60     19.17 o 
   8  -2   6      320.44      277.50     13.61 o 
   9  -2   6        8.21        2.75      8.35 o 
  10  -2   6      130.87      112.84     19.41 o 
  11  -2   6     2139.78     2119.16     33.07 o 
  12  -2   6       47.70       27.58     12.07 o 
  13  -2   6      544.91      547.53     26.59 o 
  14  -2   6      176.60      178.30     21.87 o 
  15  -2   6        0.75        0.00     13.11 o 
 -16  -1   6        4.12        0.29      9.11 o 
 -15  -1   6      455.84      445.92     22.57 o 
 -14  -1   6        2.29       17.32      9.53 o 
 -13  -1   6        6.04        7.56      7.96 o 
 -12  -1   6     2207.27     2309.90     43.91 o 
 -11  -1   6     1137.52     1221.09     19.52 o 
 -10  -1   6       70.65       77.17      8.25 o 
  -9  -1   6      328.56      327.04      9.91 o 
  -8  -1   6      175.19      239.90     10.46 o 
  -7  -1   6        4.62        6.39      5.99 o 
  -6  -1   6     1254.91     1258.47     13.64 o 
  -5  -1   6     3910.93     3908.72     27.41 o 
  -4  -1   6       20.23       17.23      3.47 o 
  -3  -1   6      883.59      887.44      6.85 o 
  -2  -1   6     2980.44     2717.55     14.24 o 
  -1  -1   6    11074.69    11077.16     84.95 o 
   0  -1   6     1268.82     1180.13     19.80 o 
   1  -1   6     1830.49     1689.62     14.58 o 
   2  -1   6       55.06       29.48      3.68 o 
   3  -1   6      474.83      330.09      5.63 o 
   4  -1   6      858.31     1091.10     13.54 o 
   5  -1   6     1673.69     1346.33     16.33 o 
   6  -1   6       15.31       15.25      5.34 o 
   7  -1   6        4.26       13.89      6.29 o 
   8  -1   6     1871.59     1931.42     25.15 o 
   9  -1   6      258.53      208.25     27.55 o 
  10  -1   6      700.80      663.61     43.13 o 
  11  -1   6       58.03       55.88     15.56 o 
  12  -1   6      952.17      858.66     23.75 o 
  13  -1   6        0.46        0.00     15.76 o 
  14  -1   6        5.41       23.17     13.51 o 
 -16   0   6      362.11      333.92     20.00 o 
 -15   0   6      604.69      653.77     26.28 o 
 -14   0   6        0.27        0.00     11.45 o 
 -13   0   6      317.11      288.17     15.93 o 
 -12   0   6     1980.06     1944.39     42.37 o 
 -11   0   6      235.97      217.71     14.45 o 
 -10   0   6      356.30      317.09     10.99 o 
  -9   0   6       28.49       43.57      9.98 o 
  -8   0   6     7991.67     8154.49     59.95 o 
  -7   0   6     1340.55     1379.76     14.75 o 
  -6   0   6       42.21       23.78      5.56 o 
  -5   0   6        8.51       22.30      4.19 o 
  -4   0   6     1830.64     1663.80     12.69 o 
  -3   0   6     3147.61     3161.14     19.01 o 
  -2   0   6     1679.20     1532.59      9.68 o 
  -1   0   6    19906.66    19736.63    367.56 o 
   0   0   6      831.00      734.06      4.95 o 
   1   0   6       35.30       74.61      3.30 o 
   2   0   6     3227.30     3583.67     54.57 o 
   3   0   6      544.05      561.43      7.24 o 
   4   0   6     5786.71     5539.36     46.03 o 
   5   0   6      171.83      232.45      7.21 o 
   6   0   6       60.55       32.28      5.87 o 
   7   0   6      908.79      832.30     21.19 o 
   8   0   6     1143.71     1114.64     22.03 o 
   9   0   6     4158.80     3958.78     48.26 o 
  10   0   6        5.26       13.23      9.00 o 
  11   0   6      908.46      905.43     22.40 o 
  12   0   6       44.73       30.39     14.26 o 
  13   0   6       39.25       45.97     17.04 o 
  14   0   6       77.29       89.85     17.29 o 
 -16   1   6      105.45      110.02     23.15 o 
 -15   1   6        4.43        0.00     11.50 o 
 -14   1   6      497.44      456.84     32.87 o 
 -13   1   6       15.40       21.04     11.09 o 
 -12   1   6      448.86      416.89     25.21 o 
 -11   1   6     1922.82     2001.49     44.31 o 
 -10   1   6      525.69      635.89     52.25 o 
  -9   1   6     1254.66     1299.63     18.80 o 
  -8   1   6      699.87      714.86     13.93 o 
  -7   1   6      913.54      872.08     12.11 o 
  -6   1   6        6.90       18.66      5.32 o 
  -5   1   6       11.14       32.03      8.25 o 
  -4   1   6     1842.94     1891.37     14.02 o 
  -3   1   6     2046.65     1974.85     14.58 o 
  -2   1   6     5289.89     5190.47     27.97 o 
  -1   1   6      125.55      114.08      4.27 o 
   0   1   6      194.67      147.45      6.23 o 
   1   1   6     2085.21     2117.48     15.43 o 
   2   1   6       98.69      101.18      7.15 o 
   3   1   6      371.62      399.87      9.49 o 
   4   1   6       33.52       37.06     10.62 o 
   5   1   6     1634.95     1514.39     24.25 o 
   6   1   6      638.12      605.34     17.80 o 
   7   1   6     2874.88     2827.80     33.54 o 
   8   1   6      550.87      553.30     14.88 o 
   9   1   6     2308.13     2422.79     35.96 o 
  10   1   6      624.68      686.29     19.24 o 
  11   1   6        8.09        7.49      9.57 o 
  12   1   6      625.06      673.95     22.54 o 
  13   1   6       14.17       19.76     19.02 o 
  14   1   6      234.09      229.04     47.69 o 
 -16   2   6      364.21      380.73     30.09 o 
 -15   2   6     1463.63     1446.49     27.82 o 
 -14   2   6        1.01        1.85     13.96 o 
 -13   2   6      364.90      418.72     22.36 o 
 -12   2   6      608.82      553.35     28.17 o 
 -11   2   6     3004.00     2817.17     42.69 o 
 -10   2   6     2239.67     2229.96     37.85 o 
  -9   2   6     2243.27     2067.61     22.60 o 
  -8   2   6     1000.87     1087.35     16.61 o 
  -7   2   6     2032.04     1989.02     22.71 o 
  -6   2   6      308.17      294.36      9.09 o 
  -5   2   6     4687.41     4766.59     34.82 o 
  -4   2   6     1556.44     1511.35     14.57 o 
  -3   2   6      428.89      437.32      6.79 o 
  -2   2   6     2852.34     2681.40     18.17 o 
  -1   2   6     4171.01     4356.13     25.38 o 
   0   2   6        9.12        4.16      3.96 o 
   1   2   6     1602.34     1480.78     17.58 o 
   2   2   6     4436.87     4916.42     33.72 o 
   3   2   6       43.73       36.79     13.80 o 
   4   2   6        4.12       16.03      4.63 o 
   5   2   6       30.09       26.19      8.15 o 
   6   2   6       67.10       49.41     10.62 o 
   7   2   6        4.54       17.29     16.31 o 
   8   2   6     1072.46     1076.92     28.93 o 
   9   2   6       73.75       89.68     25.94 o 
  10   2   6      695.50      685.84     28.92 o 
  11   2   6        4.31       10.13     23.96 o 
  12   2   6      136.13      136.63     22.98 o 
  13   2   6      984.97     1082.36     63.03 o 
 -16   3   6       92.37       96.11     27.18 o 
 -15   3   6      284.94      320.96     31.38 o 
 -14   3   6     1185.17     1211.28     27.05 o 
 -13   3   6        0.38        0.00      9.36 o 
 -12   3   6       68.77       87.77     11.35 o 
 -11   3   6     1586.11     1646.75     29.24 o 
 -10   3   6     5208.48     4949.94     49.73 o 
  -9   3   6        1.01        6.75      7.16 o 
  -8   3   6     3379.86     3284.62     29.45 o 
  -7   3   6       15.14       16.34      7.40 o 
  -6   3   6     1127.24     1064.19     14.92 o 
  -5   3   6     2533.05     2559.53     30.72 o 
  -4   3   6     2981.65     2947.93     22.58 o 
  -3   3   6     1633.06     1641.58     13.40 o 
  -2   3   6      787.09      706.94      8.52 o 
  -1   3   6      272.08      253.69      7.28 o 
   0   3   6      373.65      313.19     19.52 o 
   1   3   6      641.01      721.31     22.00 o 
   2   3   6     4536.61     4495.50     30.56 o 
   3   3   6      290.76      338.37      9.35 o 
   4   3   6     2242.36     2215.02     33.90 o 
   5   3   6        2.37        8.46      6.21 o 
   6   3   6       32.49       49.86      6.92 o 
   7   3   6     1844.35     1874.03     47.74 o 
   8   3   6      610.97      660.62     24.22 o 
   9   3   6      729.15      717.74     27.68 o 
  10   3   6      747.33      757.53     44.98 o 
  11   3   6        1.85        0.00     16.80 o 
  12   3   6      932.18      970.87     57.34 o 
  13   3   6     1007.02      968.66     42.27 o 
 -16   4   6       89.50      121.63     19.43 o 
 -15   4   6       43.93       72.63     24.71 o 
 -14   4   6       24.98       14.90     22.63 o 
 -13   4   6      183.30      197.60     18.84 o 
 -12   4   6      130.92      128.92     12.61 o 
 -11   4   6      118.57      112.56     11.69 o 
 -10   4   6      203.32      242.63     16.33 o 
  -9   4   6      266.94      224.36     12.63 o 
  -8   4   6      155.11      167.46     10.81 o 
  -7   4   6     4960.73     4792.65     40.65 o 
  -6   4   6     3079.16     2835.09     27.27 o 
  -5   4   6      600.37      747.23     13.63 o 
  -4   4   6       92.31       46.26      7.38 o 
  -3   4   6      577.41      559.64     11.77 o 
  -2   4   6     2704.84     2802.10     19.98 o 
  -1   4   6     3328.34     3188.05     23.25 o 
   0   4   6     2469.60     2228.25     20.55 o 
   1   4   6      460.80      390.49     11.61 o 
   2   4   6       12.56       18.48      5.34 o 
   3   4   6     1120.00     1190.97     13.06 o 
   4   4   6       57.28       78.54      5.88 o 
   5   4   6     2614.59     2662.86     23.98 o 
   6   4   6        0.94        0.50      5.47 o 
   7   4   6      774.27      893.90     26.82 o 
   8   4   6        1.18       11.16      7.70 o 
   9   4   6       12.80        8.15     12.85 o 
  10   4   6     1910.20     2005.20     47.98 o 
  11   4   6      752.21      873.41     52.39 o 
  12   4   6      158.47      212.23     26.93 o 
 -16   5   6       88.03       89.82     18.39 o 
 -15   5   6      384.86      369.05     19.42 o 
 -14   5   6      806.51      804.41     25.38 o 
 -13   5   6      741.93      694.66     35.40 o 
 -12   5   6      239.03      243.21     19.06 o 
 -11   5   6       10.06       10.16      9.61 o 
 -10   5   6     2557.75     2502.73     39.22 o 
  -9   5   6        2.78        5.90      8.00 o 
  -8   5   6        3.53        1.06      5.63 o 
  -7   5   6      452.73      457.73     15.46 o 
  -6   5   6      411.48      501.01     13.22 o 
  -5   5   6     4066.96     4030.62     35.49 o 
  -4   5   6        7.02       21.10      6.18 o 
  -3   5   6       30.11       43.75      7.49 o 
  -2   5   6     5097.95     5569.43     64.61 o 
  -1   5   6       58.36       82.87      8.24 o 
   0   5   6      810.54      964.49     12.13 o 
   1   5   6        4.05        2.73      6.23 o 
   2   5   6     2913.56     3036.75     33.26 o 
   3   5   6      512.15      570.84     11.33 o 
   4   5   6     1458.24     1470.92     19.46 o 
   5   5   6      478.18      532.47     14.12 o 
   6   5   6     1018.48     1066.86     20.82 o 
   7   5   6       69.09       76.34      9.84 o 
   8   5   6      120.14       91.34     20.28 o 
   9   5   6        1.77        5.94      7.29 o 
  10   5   6      771.77      760.68     26.67 o 
  11   5   6      274.11      265.82     18.69 o 
 -15   6   6      213.36      210.95     17.99 o 
 -14   6   6     1144.24     1100.36     29.25 o 
 -13   6   6      428.77      390.80     20.06 o 
 -12   6   6     1283.69     1400.92     50.08 o 
 -11   6   6      200.99      185.16     17.94 o 
 -10   6   6       28.24        7.44      8.73 o 
  -9   6   6       10.47       16.45      8.43 o 
  -8   6   6        4.03        0.00      8.46 o 
  -7   6   6       24.36       25.79      7.70 o 
  -6   6   6     1087.34      964.09     19.80 o 
  -5   6   6       13.73       11.84      6.10 o 
  -4   6   6      647.72      669.52     12.76 o 
  -3   6   6     1193.48     1170.64     16.71 o 
  -2   6   6      370.13      419.83     12.92 o 
  -1   6   6        1.12        2.53      3.81 o 
   0   6   6       82.19       82.02      7.56 o 
   1   6   6        9.06       13.98      4.45 o 
   2   6   6     1091.80     1222.85     19.55 o 
   3   6   6       78.30       98.77      6.88 o 
   4   6   6       10.58       15.54      5.54 o 
   5   6   6      118.81       95.04      7.19 o 
   6   6   6        3.82        4.91      6.32 o 
   7   6   6      437.58      466.91     13.98 o 
   8   6   6      640.92      622.80     19.58 o 
   9   6   6        1.92        5.82      8.10 o 
  10   6   6       19.09       17.76      7.85 o 
  11   6   6        1.78        0.07      8.08 o 
 -15   7   6       76.95       63.17     20.18 o 
 -14   7   6        2.59        1.08     11.42 o 
 -13   7   6      240.91      275.22     21.76 o 
 -12   7   6       71.51       50.37     16.36 o 
 -11   7   6      139.98      145.17     13.44 o 
 -10   7   6      151.86      120.74     12.28 o 
  -9   7   6      401.07      396.97     20.53 o 
  -8   7   6      227.61      255.58     14.48 o 
  -7   7   6      114.65       94.47      9.86 o 
  -6   7   6     1591.32     1638.99     21.56 o 
  -5   7   6       25.04       47.37     12.57 o 
  -4   7   6     2648.12     2935.91     30.68 o 
  -3   7   6       95.44       97.92      8.46 o 
  -2   7   6     2257.14     2406.40     30.92 o 
  -1   7   6     3074.43     3336.65     29.93 o 
   0   7   6      176.71      180.53      9.35 o 
   1   7   6      831.78      874.78     17.78 o 
   2   7   6      418.64      497.02     12.78 o 
   3   7   6        2.97        7.97     10.38 o 
   4   7   6      292.57      323.14     21.85 o 
   5   7   6      212.92      213.19     12.05 o 
   6   7   6       63.53       80.75      8.16 o 
   7   7   6        5.87        4.32      8.71 o 
   8   7   6       68.89       90.21     14.80 o 
   9   7   6        0.69        0.00      7.38 o 
  10   7   6       93.88        0.00     21.74 o 
 -14   8   6       98.73       68.52     19.70 o 
 -13   8   6       12.24       11.44     12.02 o 
 -12   8   6       98.31       88.59     13.66 o 
 -11   8   6      116.70      120.53     13.79 o 
 -10   8   6      246.10      292.03     19.69 o 
  -9   8   6      626.20      670.41     27.39 o 
  -8   8   6     1250.98     1234.02     23.89 o 
  -7   8   6       41.95       45.18     10.54 o 
  -6   8   6      254.79      300.11     16.63 o 
  -5   8   6      558.44      633.51     17.00 o 
  -4   8   6      899.87      828.26     20.09 o 
  -3   8   6     2345.24     2483.14     31.25 o 
  -2   8   6       67.19       68.86      7.94 o 
  -1   8   6       18.20       36.40      8.05 o 
   0   8   6      210.27      213.73     13.47 o 
   1   8   6      158.24      179.67     10.46 o 
   2   8   6      123.54      139.46     12.59 o 
   3   8   6      833.07      935.06     25.95 o 
   4   8   6        1.78        6.58      5.59 o 
   5   8   6      485.34      466.03     22.84 o 
   6   8   6      680.90      730.33     16.37 o 
   7   8   6      261.80      275.54     13.79 o 
   8   8   6       53.92       34.05     18.18 o 
   9   8   6      354.06      342.22     36.82 o 
 -14   9   6       11.91        4.03     11.26 o 
 -13   9   6       53.42       66.71     14.71 o 
 -12   9   6       34.35       52.01     15.33 o 
 -11   9   6      273.16      313.36     19.54 o 
 -10   9   6      215.36      238.26     17.45 o 
  -9   9   6      201.72      245.26     16.28 o 
  -8   9   6        0.24        0.00      7.87 o 
  -7   9   6     1191.48     1172.94     30.61 o 
  -6   9   6     6550.25     6663.56     59.05 o 
  -5   9   6      288.92      239.67     12.43 o 
  -4   9   6       61.34       78.74     10.46 o 
  -3   9   6       77.45       79.85     10.25 o 
  -2   9   6      759.85      700.69     19.24 o 
  -1   9   6        1.68        9.40      7.98 o 
   0   9   6     1065.99     1170.07     39.55 o 
   1   9   6      148.49      186.04     22.24 o 
   2   9   6        0.48        0.00     11.61 o 
   3   9   6      253.90      327.58     40.77 o 
   4   9   6       37.18       37.57      8.80 o 
   5   9   6       65.76       70.50     20.36 o 
   6   9   6      270.78      290.85     23.23 o 
   7   9   6      675.40      753.12     26.25 o 
   8   9   6      451.55      553.29     25.29 o 
 -13  10   6      492.39      605.14     30.18 o 
 -12  10   6      614.48      578.59     29.40 o 
 -11  10   6     1063.08     1200.74     29.43 o 
 -10  10   6      173.91      179.77     16.80 o 
  -9  10   6      227.52      218.98     18.39 o 
  -8  10   6      461.94      487.95     22.62 o 
  -7  10   6      589.47      658.79     20.32 o 
  -6  10   6     2332.34     2304.05     36.53 o 
  -5  10   6     1244.84     1227.81     29.96 o 
  -4  10   6      104.92      104.86     12.11 o 
  -3  10   6      232.50      249.24     14.33 o 
  -2  10   6      338.96      343.93     18.03 o 
  -1  10   6      544.38      553.34     61.68 o 
   0  10   6       44.33       24.85     12.50 o 
   1  10   6      585.19      678.13     50.91 o 
   2  10   6       34.84       17.29     18.03 o 
   3  10   6       59.98       60.28     21.99 o 
   4  10   6     1110.50     1137.81     31.55 o 
   5  10   6       26.83       41.56     13.87 o 
   6  10   6      108.98      109.19     73.25 o 
   7  10   6      195.11      176.74    114.27 o 
 -12  11   6     1164.78     1316.89     55.44 o 
 -11  11   6       63.90       68.73     14.59 o 
 -10  11   6       47.39       42.66     14.09 o 
  -9  11   6      144.11      125.66     15.95 o 
  -8  11   6        0.79        0.10      6.80 o 
  -7  11   6      471.17      524.94     25.24 o 
  -6  11   6       49.78       64.85     13.70 o 
  -5  11   6      911.18      814.20     29.17 o 
  -4  11   6       60.10       41.01     20.01 o 
  -3  11   6      302.26      242.40     25.20 o 
  -2  11   6       56.86       26.93     10.62 o 
  -1  11   6        0.13        0.00      9.63 o 
   0  11   6      355.94      302.82     59.18 o 
   1  11   6      785.33      809.18     39.30 o 
   2  11   6     1654.48     1835.48     53.41 o 
   3  11   6      573.02      613.85     56.59 o 
   4  11   6       39.44       55.46     15.25 o 
   5  11   6      467.60      573.50     29.78 o 
 -11  12   6        5.35       12.58     14.01 o 
 -10  12   6        1.44        8.37     14.95 o 
  -9  12   6      141.85      129.84     15.00 o 
  -8  12   6      948.23      983.49     57.09 o 
  -7  12   6      145.73      153.57     15.63 o 
  -6  12   6      542.86      530.54     23.48 o 
  -5  12   6       67.16       30.86     25.32 o 
  -4  12   6       57.80       18.81     15.81 o 
  -3  12   6      227.38      169.65     97.10 o 
  -2  12   6      325.04      316.69     19.99 o 
  -1  12   6      980.07      857.18    146.58 o 
   0  12   6       35.96       40.02     21.99 o 
   1  12   6      287.23      312.31     51.64 o 
   2  12   6       12.13        3.21     28.66 o 
   3  12   6      655.86      883.24     44.73 o 
  -9  13   6      281.12      301.39     23.22 o 
  -8  13   6       28.46       26.75     14.42 o 
  -7  13   6        2.60        5.20      9.68 o 
  -6  13   6      268.68      304.09     28.04 o 
  -5  13   6       53.37       38.54     23.47 o 
  -4  13   6       24.94       18.03     19.52 o 
  -3  13   6      109.61      106.88     19.64 o 
  -2  13   6      276.42      253.25     28.07 o 
  -1  13   6       32.76        7.48     11.68 o 
   0  13   6        5.46        4.20     30.14 o 
   1  13   6       50.71       52.87     25.69 o 
  -2 -17   7      136.11       12.11     27.67 o 
  -1 -17   7       60.52       19.76     27.18 o 
   0 -17   7       17.30        4.69     37.55 o 
   1 -17   7       34.67        7.41     23.96 o 
   2 -17   7      886.42      947.36     53.14 o 
   5 -17   7      419.20      443.54     44.97 o 
   6 -17   7        3.60        7.19     16.93 o 
   7 -17   7       83.28       74.14     65.59 o 
  -4 -16   7      127.87        1.24     33.85 o 
  -3 -16   7       13.41        0.99     20.01 o 
  -2 -16   7      227.11        0.00     21.00 o 
  -1 -16   7      133.05        0.00     33.35 o 
   0 -16   7      147.71      109.00     53.12 o 
   1 -16   7        4.62       12.35     23.47 o 
   2 -16   7       43.87        3.21     20.01 o 
   3 -16   7       10.24        0.00     21.49 o 
   5 -16   7      830.18      876.17     48.94 o 
   6 -16   7      137.78      139.59     32.12 o 
   7 -16   7      204.59      254.21     26.08 o 
   8 -16   7      131.63       88.26     35.27 o 
   9 -16   7       90.69       70.58     26.81 o 
  -6 -15   7       35.43       34.47     24.46 o 
  -5 -15   7       27.37        0.00     39.03 o 
  -4 -15   7       83.93        9.88     24.21 o 
  -3 -15   7      416.91      513.48     42.25 o 
  -2 -15   7      173.64        0.99     29.65 o 
  -1 -15   7      193.03      171.94     24.34 o 
   0 -15   7      172.54      123.09     87.22 o 
   1 -15   7        9.13        0.00     14.32 o 
   5 -15   7      176.60       92.49     75.97 o 
   6 -15   7      845.00      907.19     32.93 o 
   7 -15   7      811.83      832.21     37.76 o 
   8 -15   7        2.86        0.00     14.92 o 
   9 -15   7       35.49       37.31     18.67 o 
  10 -15   7       42.38       41.92     23.78 o 
  -7 -14   7      134.07      105.98     73.62 o 
  -6 -14   7      141.21      132.53     82.77 o 
  -5 -14   7      139.74        2.96     21.25 o 
  -4 -14   7      199.02      197.66     33.35 o 
  -3 -14   7      623.33      695.19     42.26 o 
  -2 -14   7      182.11      203.09     31.63 o 
  -1 -14   7      151.44      138.28     16.18 o 
   0 -14   7        5.59       19.76     21.00 o 
   1 -14   7      307.51      251.79     30.89 o 
   2 -14   7      292.54      400.53     33.85 o 
   3 -14   7     1569.07     1646.64     52.92 o 
   4 -14   7      282.36      215.21     30.39 o 
   5 -14   7      227.31      234.72     23.10 o 
   6 -14   7       37.03       52.78     20.50 o 
   7 -14   7      254.68      283.10     23.39 o 
   8 -14   7      663.54      712.18     29.53 o 
   9 -14   7      679.69      760.67     35.92 o 
  10 -14   7       25.72       23.39     17.19 o 
  11 -14   7        4.53        0.00     16.55 o 
  -9 -13   7      257.47        0.00     28.66 o 
  -8 -13   7       71.60       68.11     53.24 o 
  -7 -13   7       18.23        8.04     15.49 o 
  -6 -13   7       11.15       20.10     14.15 o 
  -5 -13   7        5.57       11.12     35.33 o 
  -4 -13   7      242.32      231.02     32.37 o 
  -3 -13   7       73.00       59.54     24.71 o 
  -2 -13   7      286.36      266.23     24.09 o 
  -1 -13   7       10.71        8.30     17.66 o 
   5 -13   7      316.71      379.86     26.71 o 
   6 -13   7      212.71      219.65     29.16 o 
   7 -13   7     1014.37     1075.88     36.45 o 
   8 -13   7       24.62        8.51     21.91 o 
   9 -13   7      250.75      313.86     42.62 o 
  10 -13   7     1021.40     1008.27     33.19 o 
  11 -13   7      686.98      753.32     31.61 o 
  12 -13   7       90.76      113.76     25.58 o 
 -10 -12   7        9.48        6.42     24.46 o 
  -9 -12   7       15.24        0.00     20.51 o 
  -8 -12   7        6.20       36.81     18.78 o 
  -7 -12   7       10.65       22.36     13.94 o 
  -6 -12   7      330.05      344.75     23.64 o 
  -5 -12   7      345.24      367.68     34.10 o 
  -4 -12   7      287.64      301.94     31.38 o 
  -3 -12   7      195.30      224.27      9.39 o 
  -2 -12   7       74.37       93.81      7.07 o 
  -1 -12   7      190.07      203.11     13.34 o 
   0 -12   7        4.23        2.47     10.74 o 
   1 -12   7      182.68      202.77     18.17 o 
   2 -12   7      250.48      321.39     36.07 o 
   3 -12   7       85.58       81.78     21.99 o 
   4 -12   7      984.80     1022.71     39.80 o 
   5 -12   7      398.93      393.87     21.48 o 
   6 -12   7     2314.46     2396.47     40.49 o 
   7 -12   7       28.98       32.50     17.10 o 
   8 -12   7      375.36      391.33     22.52 o 
   9 -12   7      350.24      397.81     23.73 o 
  10 -12   7        5.32        0.00     16.43 o 
  11 -12   7      510.95      527.45     32.77 o 
  12 -12   7       58.41       38.99     21.55 o 
  13 -12   7       31.86       34.24     21.12 o 
 -11 -11   7        3.08        0.00     26.93 o 
 -10 -11   7      114.72        0.00     24.46 o 
  -9 -11   7       81.56      134.15     23.72 o 
  -8 -11   7       92.50      100.76     16.99 o 
  -7 -11   7     1514.95     1519.59     36.90 o 
  -6 -11   7      978.31     1050.74     33.75 o 
  -5 -11   7      623.94      698.18     57.83 o 
  -4 -11   7     1077.56     1205.46     43.02 o 
  -3 -11   7      432.42      449.18      9.42 o 
  -2 -11   7      688.35      695.91     13.58 o 
  -1 -11   7       72.04       92.71      8.43 o 
   0 -11   7      274.03      250.96     17.47 o 
   1 -11   7      654.85      689.85     21.76 o 
   2 -11   7       34.07       47.99     21.14 o 
   3 -11   7     1501.69     1715.97     35.36 o 
   4 -11   7       66.54       95.09     14.67 o 
   5 -11   7      581.14      579.56     21.75 o 
   6 -11   7      315.76      291.58     22.82 o 
   7 -11   7      343.49      312.97     31.16 o 
   8 -11   7      144.85      177.03     21.98 o 
   9 -11   7      760.64      858.82     47.83 o 
  10 -11   7      767.66      857.55     28.58 o 
  11 -11   7       90.51       96.23     18.15 o 
  12 -11   7      327.76      336.88     24.34 o 
  13 -11   7       27.65       21.28     18.77 o 
 -12 -10   7        4.13        8.02     15.72 o 
 -10 -10   7      144.01      126.00     23.72 o 
  -9 -10   7      101.48      124.39     29.77 o 
  -8 -10   7     1633.54     1849.89     35.89 o 
  -7 -10   7      765.60      796.57     29.91 o 
  -6 -10   7      130.15      146.37     19.41 o 
  -5 -10   7      115.16      133.42     24.71 o 
  -4 -10   7     2834.81     3063.44     31.44 o 
  -3 -10   7      157.53      180.12      8.65 o 
  -2 -10   7       48.99       45.14      4.87 o 
  -1 -10   7      393.53      439.53     12.84 o 
   0 -10   7     1228.78     1242.22     29.46 o 
   1 -10   7      219.51      225.74     15.03 o 
   2 -10   7     2015.24     1972.72     37.86 o 
   3 -10   7      664.50      742.97     24.96 o 
   4 -10   7     2101.71     2063.66     44.43 o 
   5 -10   7       19.65        5.27     15.54 o 
   6 -10   7      666.19      688.19     25.24 o 
   7 -10   7      217.50      211.14     20.51 o 
   8 -10   7        9.25       12.06     11.64 o 
   9 -10   7      455.79      513.58     23.35 o 
  10 -10   7       13.94        9.89     13.46 o 
  11 -10   7      180.96      213.91     22.93 o 
  12 -10   7      787.48      866.02     34.24 o 
  13 -10   7       12.07       24.58     21.99 o 
  14 -10   7      147.31      163.07     25.47 o 
 -12  -9   7      610.07      796.98     61.04 o 
 -11  -9   7      513.55      394.99    126.89 o 
 -10  -9   7       29.20       42.39      8.12 o 
  -9  -9   7        8.03        4.49     14.21 o 
  -8  -9   7      322.24      296.25     20.45 o 
  -7  -9   7     3927.61     4237.59     53.17 o 
  -6  -9   7       27.12       17.10     11.36 o 
  -5  -9   7      119.39      118.48     12.25 o 
  -4  -9   7        4.31        7.02      6.18 o 
  -3  -9   7      210.06      220.58      6.59 o 
  -2  -9   7      231.40      255.34      7.41 o 
  -1  -9   7     2510.59     2403.57     25.07 o 
   0  -9   7     1427.73     1486.25     28.32 o 
   1  -9   7      218.35      267.97     16.76 o 
   2  -9   7     5296.36     5405.23    158.82 o 
   3  -9   7     1602.52     1795.22     31.44 o 
   4  -9   7     1439.86     1458.73     25.09 o 
   5  -9   7      499.31      558.14     21.48 o 
   6  -9   7      170.16      171.66     22.93 o 
   7  -9   7      148.58      167.35     14.95 o 
   8  -9   7      567.71      660.01     21.79 o 
   9  -9   7       19.37       10.21     13.04 o 
  10  -9   7     2666.03     2707.00     41.81 o 
  11  -9   7      333.19      373.05     52.26 o 
  12  -9   7       51.99       56.45     15.93 o 
  13  -9   7        4.49        0.00     12.27 o 
  14  -9   7      495.77      504.63     26.98 o 
 -13  -8   7      289.81      309.84     49.66 o 
 -12  -8   7        0.04        0.90      5.29 o 
 -11  -8   7      558.05      584.31     46.83 o 
 -10  -8   7      274.76      251.03      9.55 o 
  -9  -8   7      176.07      160.56      7.58 o 
  -8  -8   7      885.32      871.64     25.51 o 
  -7  -8   7       18.71       12.75      4.46 o 
  -6  -8   7     1182.05     1232.69     27.84 o 
  -5  -8   7       24.10       46.32     10.50 o 
  -4  -8   7     1078.00     1127.08     16.76 o 
  -3  -8   7     1020.68     1071.17     17.73 o 
  -2  -8   7      430.48      496.20      9.37 o 
  -1  -8   7      288.78      378.91      9.94 o 
   0  -8   7     1126.17     1232.18     19.85 o 
   1  -8   7     1982.80     1904.44     33.25 o 
   2  -8   7      331.45      406.24     15.83 o 
   3  -8   7     2610.22     2662.10     30.90 o 
   4  -8   7       87.98      103.08     13.24 o 
   5  -8   7       65.47       49.44     11.95 o 
   6  -8   7       64.90       75.02     18.56 o 
   7  -8   7       66.38       83.63     20.38 o 
   8  -8   7      999.25      957.87     23.05 o 
   9  -8   7       41.34       52.61     15.03 o 
  10  -8   7      173.39      123.94     19.10 o 
  11  -8   7      473.12      486.55     33.73 o 
  12  -8   7     1773.59     1675.09     39.99 o 
  13  -8   7      967.81      971.41     28.93 o 
  14  -8   7       52.93       51.75     20.86 o 
 -14  -7   7      112.54       85.81     33.60 o 
 -13  -7   7       23.15        9.56     13.09 o 
 -12  -7   7      413.63      432.18     53.74 o 
 -11  -7   7      231.22      230.15     23.72 o 
 -10  -7   7      770.70      792.70     33.49 o 
  -9  -7   7        6.06        9.52      9.39 o 
  -8  -7   7        5.43        5.33      4.48 o 
  -7  -7   7     1196.63     1253.49     16.21 o 
  -6  -7   7      978.98     1021.97     28.05 o 
  -5  -7   7        3.52       27.82      4.64 o 
  -4  -7   7     2690.30     2752.55     24.64 o 
  -3  -7   7     8962.72     9496.18     78.87 o 
  -2  -7   7     4622.91     4501.94     38.79 o 
  -1  -7   7     4587.77     4463.13     32.30 o 
   0  -7   7     1845.21     1957.29     22.93 o 
   1  -7   7      137.98       86.33     13.34 o 
   2  -7   7      834.44      778.50     14.51 o 
   3  -7   7     1412.50     1510.69     20.46 o 
   4  -7   7     2401.74     2194.89     26.17 o 
   5  -7   7      683.50      738.81     19.24 o 
   6  -7   7      508.39      597.91     28.92 o 
   7  -7   7      115.00      126.88     13.93 o 
   8  -7   7      221.84      222.59     27.30 o 
   9  -7   7     2016.24     1825.84     41.87 o 
  10  -7   7      175.79      149.06     18.69 o 
  11  -7   7     1578.37     1538.35     64.17 o 
  12  -7   7      210.17      236.18     21.29 o 
  13  -7   7       72.88       43.27     31.62 o 
  14  -7   7      158.40      150.76     25.20 o 
 -14  -6   7        7.96       23.41     16.92 o 
 -13  -6   7        7.09        7.25     12.43 o 
 -12  -6   7       85.23       93.14     21.74 o 
 -11  -6   7      940.18      943.87     20.73 o 
 -10  -6   7      113.99      107.76     12.48 o 
  -9  -6   7        6.57        8.83      7.66 o 
  -8  -6   7       31.47       17.17      8.69 o 
  -7  -6   7      738.48      742.68     16.92 o 
  -6  -6   7     2177.37     2304.79     28.34 o 
  -5  -6   7      943.04      911.86     11.67 o 
  -4  -6   7       51.61       55.99      3.92 o 
  -3  -6   7       42.03       17.56      4.57 o 
  -2  -6   7     5776.13     5596.48     54.68 o 
  -1  -6   7     2894.02     3123.83     23.12 o 
   0  -6   7       84.43       80.72      6.99 o 
   1  -6   7     6583.33     6457.30     58.50 o 
   2  -6   7      503.99      553.71     17.06 o 
   3  -6   7       48.59       11.13      5.66 o 
   4  -6   7     1993.30     2131.82     26.48 o 
   5  -6   7     4956.05     4686.23     79.53 o 
   6  -6   7     1330.62     1282.86     20.10 o 
   7  -6   7       35.68       29.57      8.83 o 
   8  -6   7        1.58        3.32      7.66 o 
   9  -6   7        3.89       13.63      9.60 o 
  10  -6   7       59.39       32.42     14.28 o 
  11  -6   7        4.72        3.81      9.67 o 
  12  -6   7      173.28      127.47     26.93 o 
  13  -6   7       29.55       21.68     20.63 o 
  14  -6   7      192.82      196.36     22.90 o 
 -15  -5   7        3.26        0.00     10.73 o 
 -14  -5   7        4.86        0.00     18.28 o 
 -13  -5   7       15.22       12.58     12.05 o 
 -12  -5   7      737.93      724.66     27.13 o 
 -11  -5   7     1022.06     1022.30     20.10 o 
 -10  -5   7      435.23      413.67     16.06 o 
  -9  -5   7      231.94      179.03     12.40 o 
  -8  -5   7     1013.90     1096.60     21.76 o 
  -7  -5   7        1.73        4.12      5.03 o 
  -6  -5   7     1218.64     1322.44     15.97 o 
  -5  -5   7      733.46      803.52     10.05 o 
  -4  -5   7       51.15       37.57      4.28 o 
  -3  -5   7      536.51      522.08      6.35 o 
  -2  -5   7        8.77       18.52      4.43 o 
  -1  -5   7      187.37       83.51      6.45 o 
   0  -5   7      126.99      108.77      4.71 o 
   1  -5   7     1460.15     1345.23     14.35 o 
   2  -5   7     3496.47     3934.65     34.32 o 
   3  -5   7     1638.77     1602.28     25.86 o 
   4  -5   7      401.76      296.15     10.13 o 
   5  -5   7      366.81      453.86     13.07 o 
   6  -5   7     1457.03     1264.72     27.33 o 
   7  -5   7       13.21       16.89      9.56 o 
   8  -5   7        1.93       13.01      9.28 o 
   9  -5   7      532.54      467.21     16.54 o 
  10  -5   7     1672.71     1708.58     50.45 o 
  11  -5   7      277.06      300.33     17.13 o 
  12  -5   7       65.34       67.11     13.70 o 
  13  -5   7       75.52       61.27     14.45 o 
  14  -5   7       21.71       25.56     13.93 o 
 -15  -4   7        6.57       12.22     11.91 o 
 -14  -4   7      447.19      479.65     19.56 o 
 -13  -4   7        3.18        0.00      8.22 o 
 -12  -4   7       49.35       53.68     10.50 o 
 -11  -4   7        3.85        0.00      6.08 o 
 -10  -4   7      104.98      103.95     10.91 o 
  -9  -4   7     1792.00     1768.91     33.15 o 
  -8  -4   7       76.73       85.77      9.71 o 
  -7  -4   7       20.13       10.29      5.99 o 
  -6  -4   7      628.30      664.68     11.40 o 
  -5  -4   7     1100.88     1353.38     12.47 o 
  -4  -4   7      501.82      526.02     21.78 o 
  -3  -4   7     1050.14     1144.45      9.63 o 
  -2  -4   7     1651.35     1669.67     14.32 o 
  -1  -4   7      521.97      596.95     10.38 o 
   0  -4   7     1201.75     1083.17      9.54 o 
   1  -4   7     1257.10     1476.57     12.77 o 
   2  -4   7      383.75      457.28     13.96 o 
   3  -4   7      693.41      803.11     12.24 o 
   4  -4   7     1010.24     1098.67     13.51 o 
   5  -4   7      526.53      438.09     22.00 o 
   6  -4   7       39.71       54.96     16.80 o 
   7  -4   7      331.39      299.26     23.35 o 
   8  -4   7     2793.01     2950.14     38.37 o 
   9  -4   7     1482.27     1490.57     38.33 o 
  10  -4   7      970.45     1010.73     22.17 o 
  11  -4   7     1228.04     1203.20     25.48 o 
  12  -4   7        3.97        7.70     10.08 o 
  13  -4   7       65.48      101.19     20.01 o 
  14  -4   7      277.27      331.58     31.38 o 
 -15  -3   7       61.53       64.80     12.85 o 
 -14  -3   7      974.42      910.96     30.03 o 
 -13  -3   7        7.39        0.00      8.22 o 
 -12  -3   7        3.05        3.60      8.97 o 
 -11  -3   7     1828.47     1797.61     24.87 o 
 -10  -3   7      146.05      175.00      9.57 o 
  -9  -3   7      380.24      325.82      9.79 o 
  -8  -3   7       82.17       85.98     10.22 o 
  -7  -3   7       41.15       31.10      5.64 o 
  -6  -3   7      130.02       80.31      5.75 o 
  -5  -3   7     5474.71     5477.17     42.61 o 
  -4  -3   7      463.20      509.44      9.20 o 
  -3  -3   7      149.75      147.84      9.42 o 
  -2  -3   7     3543.90     3520.72     21.81 o 
  -1  -3   7       49.97       68.27      4.81 o 
   0  -3   7      109.01      109.03      3.59 o 
   1  -3   7     4152.47     4262.81     29.23 o 
   2  -3   7     2090.33     2057.14     15.48 o 
   3  -3   7      444.82      438.70     10.27 o 
   4  -3   7     2282.49     2513.72     54.85 o 
   5  -3   7      974.81     1053.68     15.59 o 
   6  -3   7      784.84      682.91     14.18 o 
   7  -3   7       66.30       51.20      9.79 o 
   8  -3   7        5.04       11.16      7.18 o 
   9  -3   7      775.92      769.42     21.85 o 
  10  -3   7      406.65      442.83     16.44 o 
  11  -3   7       25.57       50.18     11.81 o 
  12  -3   7      398.86      428.06     19.46 o 
  13  -3   7       70.16       80.72     14.81 o 
  14  -3   7      246.04      291.30     30.88 o 
 -15  -2   7      559.58      549.82     24.64 o 
 -14  -2   7      163.31      148.62     14.24 o 
 -13  -2   7      196.93      202.17     20.11 o 
 -12  -2   7      119.83      113.70     11.83 o 
 -11  -2   7      147.47      141.43     11.73 o 
 -10  -2   7      200.88      193.98     10.46 o 
  -9  -2   7       40.72       49.58      7.76 o 
  -8  -2   7       32.24       35.95      5.75 o 
  -7  -2   7        1.55        6.16      4.45 o 
  -6  -2   7     4023.53     4130.94     30.34 o 
  -5  -2   7     6816.45     6677.54     44.03 o 
  -4  -2   7       90.57      124.85      5.20 o 
  -3  -2   7       21.82       32.61      3.92 o 
  -2  -2   7     3181.58     3330.80     21.77 o 
  -1  -2   7      120.85      183.85      3.61 o 
   0  -2   7        3.85        2.22      5.68 o 
   1  -2   7     3525.60     3171.96     50.75 o 
   2  -2   7     9151.83     9249.16     82.53 o 
   3  -2   7      181.43      214.24      5.53 o 
   4  -2   7     2545.25     2604.99     25.70 o 
   5  -2   7       28.54       35.78      6.35 o 
   6  -2   7      311.73      332.65     10.86 o 
   7  -2   7     1719.07     1649.49     27.09 o 
   8  -2   7       26.56       22.88     12.23 o 
   9  -2   7        2.24       10.01      8.01 o 
  10  -2   7      513.28      534.66     17.31 o 
  11  -2   7     1024.25     1076.84     28.27 o 
  12  -2   7      288.09      265.12     18.28 o 
  13  -2   7        3.42        0.00     11.64 o 
  14  -2   7        2.14        4.78     18.14 o 
 -16  -1   7      166.34      125.98     20.27 o 
 -15  -1   7       92.78       76.46     17.09 o 
 -14  -1   7      122.80      107.56     16.03 o 
 -13  -1   7      500.28      514.71     19.52 o 
 -12  -1   7      116.71      134.10     14.79 o 
 -11  -1   7       11.40       13.24      7.32 o 
 -10  -1   7      167.61      162.26     10.49 o 
  -9  -1   7      919.87      945.25     15.78 o 
  -8  -1   7      560.51      588.96     14.10 o 
  -7  -1   7      230.71      172.32      7.84 o 
  -6  -1   7     1098.70     1039.06     12.34 o 
  -5  -1   7     6790.40     7162.33     41.87 o 
  -4  -1   7        7.97        4.34      2.64 o 
  -3  -1   7      967.06     1025.87      7.91 o 
  -2  -1   7     2407.35     2314.69     12.19 o 
  -1  -1   7       46.48       78.23      6.20 o 
   0  -1   7      270.62      186.58     10.38 o 
   1  -1   7     1523.16     1590.78     14.36 o 
   2  -1   7     1099.42     1048.16     11.69 o 
   3  -1   7      156.53      173.20      8.65 o 
   4  -1   7       15.40        4.18      3.20 o 
   5  -1   7     4468.68     4788.44     39.19 o 
   6  -1   7       39.83       42.44      6.17 o 
   7  -1   7      514.71      627.17     13.27 o 
   8  -1   7      724.78      699.95     19.28 o 
   9  -1   7       11.69       12.74      9.08 o 
  10  -1   7      915.61      986.78     21.36 o 
  11  -1   7        0.12        4.31     11.03 o 
  12  -1   7      181.13      167.25     18.00 o 
  13  -1   7        0.87       13.22     14.45 o 
  14  -1   7      145.89       99.11     74.49 o 
 -16   0   7        5.90        0.00     13.02 o 
 -15   0   7      600.52      547.15     29.19 o 
 -14   0   7       12.48        2.70      8.02 o 
 -13   0   7      208.36      190.04     18.24 o 
 -12   0   7      243.04      178.58     13.68 o 
 -11   0   7      982.44      999.13     19.75 o 
 -10   0   7     2592.70     2500.54     26.36 o 
  -9   0   7     1661.74     1705.66     46.85 o 
  -8   0   7      867.00      832.89     15.27 o 
  -7   0   7      720.61      755.00     11.14 o 
  -6   0   7     3949.04     3944.60     37.03 o 
  -5   0   7     2586.75     2476.41     34.93 o 
  -4   0   7     1115.92     1200.84     12.09 o 
  -3   0   7      135.74      215.66      6.85 o 
  -2   0   7      847.02      970.67      8.70 o 
  -1   0   7       32.10       34.80      4.01 o 
   0   0   7       91.71      119.51      2.12 o 
   1   0   7     3226.72     2880.98     27.85 o 
   2   0   7    18341.38    19260.50    167.04 o 
   3   0   7      462.01      376.35      9.59 o 
   4   0   7      295.67      276.03      9.88 o 
   5   0   7        0.64        6.58      4.15 o 
   6   0   7      982.18      937.34     19.47 o 
   7   0   7     1544.45     1617.42     23.57 o 
   8   0   7      845.36      801.15     26.08 o 
   9   0   7      222.96      249.71     14.93 o 
  10   0   7      507.55      504.90     20.36 o 
  11   0   7     2378.97     2379.23     40.53 o 
  12   0   7       81.35       77.74     15.86 o 
  13   0   7       98.37       52.59     45.21 o 
 -16   1   7       25.46        5.44     16.80 o 
 -15   1   7      111.58      121.28     14.32 o 
 -14   1   7      976.27     1003.27     27.83 o 
 -13   1   7       11.44        8.33      8.32 o 
 -12   1   7     1335.45     1400.51     24.87 o 
 -11   1   7     2602.92     2698.38     29.96 o 
 -10   1   7     1494.00     1576.38     22.46 o 
  -9   1   7     5049.28     4871.44     40.11 o 
  -8   1   7      152.65      168.44      9.10 o 
  -7   1   7     2792.91     2661.73     22.95 o 
  -6   1   7       27.68       41.55      8.07 o 
  -5   1   7     2159.78     1932.79     15.34 o 
  -4   1   7     1379.57     1325.38     12.21 o 
  -3   1   7      677.96      692.28      7.31 o 
  -2   1   7     1903.31     2023.24     13.35 o 
  -1   1   7       46.24       40.12      3.36 o 
   0   1   7     1808.09     1748.94     16.11 o 
   1   1   7      210.82      319.01      5.08 o 
   2   1   7    13296.57    14076.57     98.64 o 
   3   1   7     5208.21     5280.41     42.63 o 
   4   1   7      900.61      943.63     12.94 o 
   5   1   7       21.94       40.02     12.85 o 
   6   1   7       12.99        5.68      7.66 o 
   7   1   7     1118.02     1021.37     25.22 o 
   8   1   7      772.51      844.84     25.21 o 
   9   1   7        8.28       15.07     20.01 o 
  10   1   7      341.09      300.72     22.49 o 
  11   1   7      507.29      491.76     42.75 o 
  12   1   7      153.15      157.63     23.72 o 
  13   1   7       23.93       19.76     19.02 o 
 -16   2   7       18.89       37.80     21.74 o 
 -15   2   7     1369.44     1308.53     26.89 o 
 -14   2   7      522.94      527.57     23.27 o 
 -13   2   7      164.36      139.88     12.78 o 
 -12   2   7      497.42      527.32     31.29 o 
 -11   2   7      218.42      255.12     12.46 o 
 -10   2   7       32.94       36.28     10.97 o 
  -9   2   7     1738.54     1804.96     22.77 o 
  -8   2   7      680.38      596.17     13.76 o 
  -7   2   7     1350.87     1347.95     19.06 o 
  -6   2   7     2525.63     2471.45     24.53 o 
  -5   2   7     1541.55     1592.02     16.28 o 
  -4   2   7     1199.25     1307.91     11.72 o 
  -3   2   7       24.15       36.81      6.20 o 
  -2   2   7     1795.66     1981.18     14.44 o 
  -1   2   7     4229.38     4381.76     24.52 o 
   0   2   7     2065.56     2333.57     21.42 o 
   1   2   7     4195.60     4455.14     39.08 o 
   2   2   7        7.32       18.19      3.41 o 
   3   2   7     4439.29     4487.49     39.79 o 
   4   2   7        3.27        1.44      4.98 o 
   5   2   7        1.69        2.36      7.66 o 
   6   2   7     2623.60     2653.71     40.59 o 
   7   2   7      208.15      211.50     15.81 o 
   8   2   7      651.11      637.65     23.48 o 
   9   2   7      409.40      439.11     23.23 o 
  10   2   7        3.99        0.00     21.00 o 
  11   2   7      102.52       96.11     20.26 o 
  12   2   7      117.90      123.53     22.98 o 
  13   2   7      545.69      528.82     34.84 o 
 -16   3   7      133.45      109.48     19.61 o 
 -15   3   7      121.24      148.42     15.47 o 
 -14   3   7      915.04      847.03     21.74 o 
 -13   3   7        1.23        5.76      8.53 o 
 -12   3   7      326.00      364.80     14.85 o 
 -11   3   7      667.25      661.00     16.51 o 
 -10   3   7       24.92       56.34     14.38 o 
  -9   3   7      186.62      206.93     10.41 o 
  -8   3   7     2175.52     2389.14     26.06 o 
  -7   3   7       52.89       42.97      8.54 o 
  -6   3   7       43.94       45.24      6.88 o 
  -5   3   7     1363.14     1429.11     15.03 o 
  -4   3   7       25.05       28.39      4.32 o 
  -3   3   7       14.12       24.90      4.33 o 
  -2   3   7       49.53       91.13      4.97 o 
  -1   3   7      464.13      373.68      7.03 o 
   0   3   7     2103.76     2224.38     20.76 o 
   1   3   7      443.11      446.44      9.87 o 
   2   3   7      135.81      159.23      6.51 o 
   3   3   7      317.26      353.03      8.17 o 
   4   3   7      220.16      224.58      8.38 o 
   5   3   7      702.93      791.10     15.94 o 
   6   3   7     4250.35     4254.46     44.70 o 
   7   3   7      575.00      590.31     24.84 o 
   8   3   7       94.03      123.04     24.71 o 
   9   3   7       14.55       25.69     14.33 o 
  10   3   7       14.81       25.20     15.81 o 
  11   3   7     1154.71     1224.13     39.80 o 
  12   3   7      636.54      626.96     34.10 o 
 -16   4   7       89.23       91.44     15.39 o 
 -15   4   7      483.63      469.01     22.57 o 
 -14   4   7      411.64      411.16     18.31 o 
 -13   4   7        2.58        7.79     10.55 o 
 -12   4   7      464.20      368.50     15.32 o 
 -11   4   7       33.51       37.89     10.66 o 
 -10   4   7     1208.84     1086.68     23.85 o 
  -9   4   7     2864.77     3000.57     32.67 o 
  -8   4   7      157.06      183.29      9.96 o 
  -7   4   7       84.38       96.67     11.22 o 
  -6   4   7      810.48      812.64     14.74 o 
  -5   4   7      334.00      376.67     12.22 o 
  -4   4   7       49.83       63.05      7.88 o 
  -3   4   7        0.48        5.02      4.05 o 
  -2   4   7     1752.39     1623.73     16.35 o 
  -1   4   7     1079.72     1065.91     13.13 o 
   0   4   7      357.85      430.18     10.57 o 
   1   4   7       37.97       47.48     10.50 o 
   2   4   7     1829.64     1940.98     18.42 o 
   3   4   7      144.04      159.32     10.38 o 
   4   4   7       21.27       18.86      8.09 o 
   5   4   7        6.10       14.33      8.50 o 
   6   4   7      695.46      757.93     14.68 o 
   7   4   7     1505.38     1568.79     25.81 o 
   8   4   7      363.13      375.64     17.54 o 
   9   4   7      512.44      501.70     22.82 o 
  10   4   7      395.31      370.98     15.52 o 
  11   4   7      111.48      122.95     12.98 o 
 -15   5   7      282.34      287.04     25.58 o 
 -14   5   7       18.52        3.99     11.05 o 
 -13   5   7      847.93      877.97     21.85 o 
 -12   5   7      154.39      146.80     18.00 o 
 -11   5   7      181.36      190.60     17.44 o 
 -10   5   7       13.39        6.20     10.10 o 
  -9   5   7      525.39      439.58     15.35 o 
  -8   5   7      173.10      163.36     11.43 o 
  -7   5   7      158.33      195.23     11.02 o 
  -6   5   7        4.05        2.61      7.04 o 
  -5   5   7      377.37      453.53     11.61 o 
  -4   5   7      354.74      360.06     12.47 o 
  -3   5   7      255.94      268.53     10.81 o 
  -2   5   7      156.65      173.39      8.81 o 
  -1   5   7     1221.02     1187.66     15.18 o 
   0   5   7      357.16      411.36     11.05 o 
   1   5   7      762.70      800.64     16.86 o 
   2   5   7      748.20      726.24     24.97 o 
   3   5   7     2567.63     2614.47     28.71 o 
   4   5   7      323.97      384.46     11.91 o 
   5   5   7       23.90       28.97      6.55 o 
   6   5   7       41.52       73.95      8.48 o 
   7   5   7      720.30      688.03     19.95 o 
   8   5   7       51.19       32.47     11.21 o 
   9   5   7      868.96      886.55     28.26 o 
  10   5   7        2.86        6.43     10.40 o 
  11   5   7      290.60      363.28     26.81 o 
 -15   6   7        6.40        0.00      9.97 o 
 -14   6   7      302.92      344.49     22.55 o 
 -13   6   7      201.66      231.82     15.99 o 
 -12   6   7      375.09      427.09     20.06 o 
 -11   6   7       91.04       57.79     16.08 o 
 -10   6   7        7.38       13.60      9.43 o 
  -9   6   7      402.03      371.06     14.09 o 
  -8   6   7      278.75      232.16     13.66 o 
  -7   6   7     1979.77     1941.27     25.50 o 
  -6   6   7      214.43      239.90     16.59 o 
  -5   6   7      353.82      302.89     11.79 o 
  -4   6   7      353.08      338.67     11.59 o 
  -3   6   7       54.09       64.04     10.88 o 
  -2   6   7      285.94      247.78      7.85 o 
  -1   6   7     1144.79     1168.37     16.25 o 
   0   6   7      674.97      685.34     12.80 o 
   1   6   7      223.21      248.21     16.43 o 
   2   6   7      838.65      792.26     18.79 o 
   3   6   7        5.56       20.51      6.64 o 
   4   6   7        3.88        7.98      5.95 o 
   5   6   7      120.73       90.49     11.87 o 
   6   6   7      147.34      156.15     13.28 o 
   7   6   7       16.73       13.17      6.45 o 
   8   6   7      192.42      184.71     13.54 o 
   9   6   7       75.86       80.86     23.22 o 
  10   6   7       44.95       38.67      9.80 o 
 -15   7   7      265.23      288.83     36.92 o 
 -14   7   7       81.83       72.25     15.94 o 
 -13   7   7      279.86      317.02     20.25 o 
 -12   7   7       96.41      112.35     13.67 o 
 -11   7   7     1114.29     1115.11     25.07 o 
 -10   7   7      770.15      740.07     18.85 o 
  -9   7   7      615.87      568.94     16.67 o 
  -8   7   7      112.29       97.02     12.62 o 
  -7   7   7      167.64      169.16     11.20 o 
  -6   7   7      805.91      814.44     31.40 o 
  -5   7   7      350.04      372.68     15.37 o 
  -4   7   7      309.30      303.62     13.82 o 
  -3   7   7     1626.16     1564.18     19.69 o 
  -2   7   7      124.86      133.33     10.06 o 
  -1   7   7        2.26        4.63      5.35 o 
   0   7   7     1817.65     1916.53     21.99 o 
   1   7   7      840.92      914.93     20.53 o 
   2   7   7      801.05      761.67     18.91 o 
   3   7   7     2870.23     2996.94     28.23 o 
   4   7   7       25.17       17.67      7.41 o 
   5   7   7      120.66      135.72      8.66 o 
   6   7   7       34.62       28.14      7.35 o 
   7   7   7       26.06       20.01      8.74 o 
   8   7   7       78.22       62.63     10.62 o 
   9   7   7      109.35       79.14     30.88 o 
 -14   8   7        3.94        0.00     14.89 o 
 -13   8   7      297.64      349.11     23.64 o 
 -12   8   7      164.71      220.92     18.40 o 
 -11   8   7      688.90      673.43     20.58 o 
 -10   8   7       13.13       25.36     11.61 o 
  -9   8   7      847.51      899.08     22.69 o 
  -8   8   7       32.80       20.26     10.06 o 
  -7   8   7       11.09        6.52      9.24 o 
  -6   8   7      665.46      673.19     17.85 o 
  -5   8   7      274.53      291.18     16.17 o 
  -4   8   7      849.94      851.98     18.47 o 
  -3   8   7      904.12      912.50     18.44 o 
  -2   8   7      136.39      194.33     15.76 o 
  -1   8   7     1613.77     1602.91     22.38 o 
   0   8   7      318.93      344.38     17.05 o 
   1   8   7        9.32       10.30      7.26 o 
   2   8   7      348.22      387.59     13.24 o 
   3   8   7       29.85       39.27      8.42 o 
   4   8   7      361.17      404.67     12.13 o 
   5   8   7        6.73        7.68      7.47 o 
   6   8   7       97.15       78.03      9.79 o 
   7   8   7      285.06      306.52     15.90 o 
   8   8   7       29.57       26.19     17.05 o 
 -13   9   7        3.03        0.26      9.22 o 
 -12   9   7      460.74      425.84     22.49 o 
 -11   9   7       18.79       33.40     13.15 o 
 -10   9   7      647.63      677.36     20.19 o 
  -9   9   7       69.65      116.54     14.44 o 
  -8   9   7      136.20      142.13     17.92 o 
  -7   9   7     3076.64     3262.07     42.45 o 
  -6   9   7     2082.39     2057.19     29.87 o 
  -5   9   7      329.41      372.76     15.25 o 
  -4   9   7     1992.96     1841.84     26.92 o 
  -3   9   7      301.23      230.32     17.58 o 
  -2   9   7      783.54      821.44     44.24 o 
  -1   9   7      200.30      148.97     17.91 o 
   0   9   7      468.62      488.61     32.25 o 
   1   9   7       64.14       74.86     30.63 o 
   2   9   7       26.47       16.28      8.84 o 
   3   9   7      667.70      734.06     14.78 o 
   4   9   7      335.94      372.47     15.12 o 
   5   9   7       80.78       68.04     12.03 o 
   6   9   7       21.71       17.24      9.47 o 
   7   9   7      265.49      269.67    149.24 o 
 -12  10   7       19.71       51.26     16.57 o 
 -11  10   7      153.65      119.77     16.95 o 
 -10  10   7       47.56       40.03     16.18 o 
  -9  10   7      242.66      257.57     17.36 o 
  -8  10   7      558.33      664.62     21.07 o 
  -7  10   7       44.45       48.92     11.84 o 
  -6  10   7      892.52      928.28     25.03 o 
  -5  10   7      494.87      553.92     18.26 o 
  -4  10   7      429.96      465.88     15.12 o 
  -3  10   7      597.95      557.21     44.85 o 
  -2  10   7       41.63       31.39      9.43 o 
  -1  10   7       27.11       22.21     11.78 o 
   0  10   7        2.23        2.03      8.89 o 
   1  10   7     1084.52     1166.03     40.29 o 
   2  10   7      869.44      998.80     39.55 o 
   3  10   7      159.90      147.28     17.54 o 
   4  10   7      208.26      249.13     31.63 o 
   5  10   7        1.57        4.65     13.59 o 
   6  10   7      130.19      134.09     17.87 o 
 -11  11   7      119.98      128.69     20.82 o 
 -10  11   7       47.93       53.05     13.23 o 
  -9  11   7       90.59       70.62     14.53 o 
  -8  11   7       57.39       42.62     15.42 o 
  -7  11   7      468.33      515.19     31.64 o 
  -6  11   7       42.85       28.96     10.98 o 
  -5  11   7      241.34      283.34     16.66 o 
  -4  11   7       74.38       57.84     12.39 o 
  -3  11   7      139.42      145.90     13.98 o 
  -2  11   7      880.74      953.87     58.42 o 
  -1  11   7       56.97       43.99     10.23 o 
   0  11   7      123.74      159.85     25.45 o 
   1  11   7      341.01      329.62     30.64 o 
   2  11   7      450.27      507.31     53.37 o 
   3  11   7      293.34      352.34     20.13 o 
   4  11   7      314.80      395.02     26.62 o 
 -10  12   7      218.03      221.22     17.83 o 
  -9  12   7       45.60       37.81     16.66 o 
  -8  12   7      317.92      377.98     38.10 o 
  -7  12   7       22.02        5.91     12.47 o 
  -6  12   7       36.21       37.55     16.31 o 
  -5  12   7       12.00        6.42     12.35 o 
  -4  12   7      137.89      112.90     23.72 o 
  -3  12   7       95.31       72.84     12.57 o 
  -2  12   7      105.59       75.73     28.74 o 
  -1  12   7      102.32      106.32     29.52 o 
   0  12   7       26.55       36.56     35.08 o 
   1  12   7       97.11      142.80     27.67 o 
   2  12   7       36.33       51.39     24.71 o 
  -7  13   7       59.31       39.03     16.25 o 
  -6  13   7       22.79        0.00      9.69 o 
  -5  13   7      130.98       41.83     39.78 o 
  -4  13   7      180.77      105.75     35.52 o 
  -3  13   7       11.29       12.57     13.71 o 
  -2  13   7       45.88       40.02     20.75 o 
  -1  13   7      384.42      226.59     17.30 o 
  -2 -17   8        5.70        0.00     25.69 o 
  -1 -17   8        7.97        8.40     24.46 o 
   1 -17   8       91.57        0.00     24.46 o 
   2 -17   8       29.17       30.14     27.18 o 
   3 -17   8      227.51      225.83     36.32 o 
   5 -17   8      126.86        1.24     21.00 o 
   6 -17   8      117.59       94.50     75.60 o 
   7 -17   8      184.91      147.28    106.24 o 
  -4 -16   8       56.16        0.00     22.98 o 
  -3 -16   8       65.75        2.22     21.25 o 
  -2 -16   8        5.63        9.63     22.98 o 
   0 -16   8      238.94      191.98     14.08 o 
   1 -16   8       43.72       53.36     27.67 o 
   2 -16   8      225.24      192.91    133.54 o 
   3 -16   8       34.83       31.24     34.46 o 
   6 -16   8      257.48      289.33     36.32 o 
   7 -16   8      315.89      408.25     28.34 o 
   8 -16   8       67.21       72.09     36.93 o 
   9 -16   8      107.64      117.99     23.61 o 
  -6 -15   8       30.24       22.29     22.61 o 
  -5 -15   8        3.66        0.00     22.73 o 
  -4 -15   8      127.16        8.15     23.72 o 
  -3 -15   8        4.37        0.00     20.01 o 
  -2 -15   8      173.40      138.85     49.66 o 
  -1 -15   8      247.55      215.35      9.39 o 
   0 -15   8       28.01        9.57      7.92 o 
   1 -15   8      430.87      504.84     38.55 o 
   2 -15   8      217.20      247.57     32.37 o 
   4 -15   8       49.68        0.00     18.28 o 
   5 -15   8       59.54        0.00     18.03 o 
   6 -15   8      422.33      486.41     32.86 o 
   7 -15   8       36.55       35.59     20.25 o 
   8 -15   8       59.06       92.93     20.32 o 
   9 -15   8       91.21      148.24     34.71 o 
  10 -15   8        0.59       15.49     17.35 o 
  -7 -14   8      383.74      480.14     26.99 o 
  -6 -14   8       24.04       25.84     23.22 o 
  -5 -14   8       35.15        1.73     19.27 o 
  -4 -14   8      154.85      125.51     30.14 o 
  -3 -14   8       81.25      105.49     44.47 o 
  -2 -14   8       19.21       20.75     11.12 o 
  -1 -14   8      538.37      487.81     61.78 o 
   0 -14   8       11.38       20.37      6.07 o 
   1 -14   8       88.24       64.71     16.77 o 
   2 -14   8       91.74       89.17     17.47 o 
   3 -14   8        1.74        6.18     18.28 o 
   4 -14   8      171.88      173.20     28.17 o 
   5 -14   8      290.17      280.93     35.19 o 
   6 -14   8       92.07       66.85     28.28 o 
   7 -14   8       76.43       97.58     22.63 o 
   8 -14   8      372.56      372.66     49.79 o 
   9 -14   8      539.46      534.21     32.74 o 
  10 -14   8       66.63       66.17     19.78 o 
  11 -14   8      519.10      593.04     36.33 o 
  -9 -13   8       77.48        5.19     24.71 o 
  -8 -13   8        2.48        0.00     11.42 o 
  -7 -13   8      132.34       77.82     51.88 o 
  -6 -13   8      925.52     1097.24     30.57 o 
  -5 -13   8        1.98        0.00     19.02 o 
  -4 -13   8      287.20      302.93     32.62 o 
  -3 -13   8      318.22      285.08     18.66 o 
  -2 -13   8      164.26      173.40     11.12 o 
  -1 -13   8        9.15        0.54      8.63 o 
   1 -13   8      737.67     1558.61     72.17 o 
   2 -13   8      347.32      318.76     29.16 o 
   3 -13   8      437.53      474.95     31.63 o 
   4 -13   8      878.04      941.27     38.81 o 
   5 -13   8      317.72      338.50     27.92 o 
   6 -13   8      138.99      141.10     21.74 o 
   7 -13   8        2.09        1.01     10.37 o 
   8 -13   8        2.21        5.18     18.90 o 
   9 -13   8      475.81      446.37     33.36 o 
  10 -13   8      466.99      441.47     42.63 o 
  11 -13   8       96.03       99.94     24.45 o 
  12 -13   8      199.93      195.09     27.58 o 
 -10 -12   8        3.68       14.33     26.43 o 
  -9 -12   8       46.20       32.17     17.42 o 
  -8 -12   8       17.17       29.15     18.53 o 
  -7 -12   8       28.07       25.06     13.84 o 
  -6 -12   8      511.65      582.63     26.41 o 
  -5 -12   8      448.57      521.41     35.83 o 
  -4 -12   8      129.32       84.46     24.09 o 
  -3 -12   8      554.56      578.74     39.17 o 
  -2 -12   8      272.16      295.77     18.16 o 
  -1 -12   8      783.96      787.60     17.09 o 
   0 -12   8      877.48      871.05     30.35 o 
   1 -12   8      134.51      171.10     32.74 o 
   2 -12   8      479.46      453.36     21.23 o 
   3 -12   8      743.57      801.89     24.64 o 
   4 -12   8     1379.74     1429.53     30.69 o 
   5 -12   8      102.67      121.47     16.33 o 
   6 -12   8      808.66      816.75     25.51 o 
   7 -12   8      490.08      485.97     26.90 o 
   8 -12   8      223.49      224.05     19.78 o 
   9 -12   8     1129.82     1137.04     43.26 o 
  10 -12   8       83.66       51.27     19.41 o 
  11 -12   8      102.84       90.94     18.71 o 
  12 -12   8       72.94       71.98     25.45 o 
  13 -12   8       50.24       32.39     27.98 o 
 -11 -11   8       59.01       15.32     26.68 o 
 -10 -11   8       32.96       11.20     14.46 o 
  -9 -11   8        8.18        0.00     14.58 o 
  -8 -11   8       20.82       11.89     12.42 o 
  -7 -11   8      525.38      627.42     70.80 o 
  -6 -11   8      242.69      317.28     23.57 o 
  -5 -11   8     1224.64     1345.96     67.25 o 
  -4 -11   8     2702.43     2561.26    123.49 o 
  -3 -11   8      448.48      421.30     11.98 o 
  -2 -11   8        6.55       20.73     10.01 o 
  -1 -11   8       10.86        9.77      5.03 o 
   0 -11   8      341.85      306.34     20.92 o 
   1 -11   8       52.99       72.72     15.94 o 
   2 -11   8      484.71      533.45     25.95 o 
   3 -11   8      719.82      736.44     26.08 o 
   4 -11   8       29.61       41.76     20.52 o 
   5 -11   8     1730.48     1628.48     57.38 o 
   6 -11   8        5.87        8.89     12.62 o 
   7 -11   8      375.92      336.27     23.11 o 
   8 -11   8        0.85        1.89     10.03 o 
   9 -11   8      168.53      130.03     17.23 o 
  10 -11   8      650.79      615.13     25.15 o 
  11 -11   8       98.04      110.39     22.66 o 
  12 -11   8      186.39      147.52     20.19 o 
  13 -11   8        5.44       19.43     15.89 o 
 -12 -10   8      157.59        0.00     28.17 o 
 -11 -10   8      864.24      852.69     40.29 o 
 -10 -10   8       35.36      103.51     22.23 o 
  -9 -10   8      128.17      131.87     17.66 o 
  -8 -10   8      861.14     1015.49     33.26 o 
  -7 -10   8       12.84       17.56     11.60 o 
  -6 -10   8     2559.62     2735.24     39.39 o 
  -5 -10   8      786.00      824.49     22.62 o 
  -4 -10   8     1345.88     1320.80     28.31 o 
  -3 -10   8     1771.71     1881.59     24.16 o 
  -2 -10   8       11.78       27.97      5.35 o 
  -1 -10   8      417.40      370.50     10.32 o 
   0 -10   8      647.15      658.57     19.31 o 
   1 -10   8      769.76      844.05     39.18 o 
   2 -10   8      346.84      379.68     16.34 o 
   3 -10   8     1506.79     1611.49     31.54 o 
   4 -10   8      136.65      135.56     16.08 o 
   5 -10   8      330.91      332.81     20.09 o 
   6 -10   8      484.26      504.91     22.57 o 
   7 -10   8     1010.57      967.89     29.71 o 
   8 -10   8       13.63       17.59     14.44 o 
   9 -10   8     1603.43     1492.23     44.58 o 
  10 -10   8       19.57       34.40     17.35 o 
  11 -10   8        9.26       18.47     15.62 o 
  12 -10   8       29.47       28.26     14.76 o 
  13 -10   8       14.55       14.32     14.52 o 
 -12  -9   8      130.29      105.00     25.20 o 
 -11  -9   8        0.36        0.00     10.75 o 
 -10  -9   8      330.21      316.64     47.03 o 
  -9  -9   8     2766.01     2943.65     45.16 o 
  -8  -9   8      931.07      862.94     31.39 o 
  -7  -9   8     1453.24     1539.19     28.99 o 
  -6  -9   8      796.81      852.96     23.92 o 
  -5  -9   8      156.14      196.95      9.22 o 
  -4  -9   8      924.84      898.77     13.50 o 
  -3  -9   8        1.58        5.69      6.06 o 
  -2  -9   8      714.29      723.79     22.99 o 
  -1  -9   8      328.91      297.84     12.22 o 
   0  -9   8        2.79        1.21      7.97 o 
   1  -9   8     1463.17     1422.28     23.44 o 
   2  -9   8     1591.54     1607.74     34.28 o 
   3  -9   8       91.58      141.21     12.14 o 
   4  -9   8     2122.67     2295.31     54.81 o 
   5  -9   8      914.16      915.56     20.78 o 
   6  -9   8      459.37      463.69     20.65 o 
   7  -9   8     2282.56     2380.36     34.95 o 
   8  -9   8        0.00        5.99      9.81 o 
   9  -9   8     1164.48     1242.21     31.26 o 
  10  -9   8      689.71      598.90     22.41 o 
  11  -9   8      101.90       97.42     18.35 o 
  12  -9   8      112.07      116.02     33.85 o 
  13  -9   8       46.39       75.20     21.01 o 
  14  -9   8      384.92      350.22     24.70 o 
 -13  -8   8      706.64      675.42     39.29 o 
 -12  -8   8       11.91        4.04      9.05 o 
 -11  -8   8      375.23      352.65     35.71 o 
 -10  -8   8      296.29      300.15     14.26 o 
  -9  -8   8       18.02       12.26      5.62 o 
  -8  -8   8     1935.12     1984.52     26.87 o 
  -7  -8   8      311.21      347.47     10.24 o 
  -6  -8   8       63.06       61.11     13.44 o 
  -5  -8   8      183.93      237.83      8.06 o 
  -4  -8   8      936.53      990.09     19.44 o 
  -3  -8   8       11.40       15.02      6.76 o 
  -2  -8   8      146.25      161.40     16.68 o 
  -1  -8   8      152.40      100.41      6.71 o 
   0  -8   8      530.29      529.75     21.32 o 
   1  -8   8     2431.42     2585.81     29.23 o 
   2  -8   8      821.43      800.61     16.25 o 
   3  -8   8     3890.28     3912.92     43.24 o 
   4  -8   8      336.62      290.20     12.93 o 
   5  -8   8      769.23      733.19     18.91 o 
   6  -8   8      112.20      107.39     13.73 o 
   7  -8   8     1351.33     1312.16     24.41 o 
   8  -8   8      153.07      131.37     13.68 o 
   9  -8   8      424.41      481.28     30.64 o 
  10  -8   8      439.38      467.42     21.25 o 
  11  -8   8      753.66      832.13     28.18 o 
  12  -8   8        5.51        0.00     18.80 o 
  13  -8   8       42.65       46.98     15.23 o 
  14  -8   8      180.83      226.88    153.80 o 
 -14  -7   8      275.48      278.92     72.52 o 
 -13  -7   8        9.29        3.82      7.25 o 
 -12  -7   8      259.85      212.95     20.88 o 
 -11  -7   8       10.27        9.83      9.55 o 
 -10  -7   8      285.21      287.22     12.85 o 
  -9  -7   8        5.06        4.28      7.24 o 
  -8  -7   8       66.16       51.99      9.11 o 
  -7  -7   8       43.56       27.58      7.01 o 
  -6  -7   8     1676.84     1690.27     17.59 o 
  -5  -7   8     1012.99     1067.18     12.98 o 
  -4  -7   8       41.21       32.78      5.68 o 
  -3  -7   8       44.24       38.40     11.74 o 
  -2  -7   8      309.11      261.94      9.14 o 
  -1  -7   8     1063.51     1084.77     15.13 o 
   0  -7   8     1966.59     2155.78     30.10 o 
   1  -7   8     1276.53     1268.71     19.67 o 
   2  -7   8    11276.59    11875.59    100.35 o 
   3  -7   8       22.47       35.84      8.77 o 
   4  -7   8     2810.80     3065.58     53.49 o 
   5  -7   8      251.45      288.55     14.83 o 
   6  -7   8      245.60      284.08     41.14 o 
   7  -7   8       97.89       84.18     17.44 o 
   8  -7   8      267.31      247.33     17.86 o 
   9  -7   8      119.36      179.50     16.43 o 
  10  -7   8     2047.69     1978.36     38.59 o 
  11  -7   8      937.94     1018.52     25.52 o 
  12  -7   8      167.69      169.40     26.48 o 
  13  -7   8       15.90       33.85     18.28 o 
  14  -7   8       40.20       33.20     37.30 o 
 -14  -6   8      458.03      419.10     18.19 o 
 -13  -6   8      112.01      118.10     12.40 o 
 -12  -6   8      108.89      112.58     23.84 o 
 -11  -6   8      204.93      214.24     19.27 o 
 -10  -6   8     1299.65     1382.40     22.19 o 
  -9  -6   8       46.16       51.87     11.89 o 
  -8  -6   8      487.01      483.19     18.91 o 
  -7  -6   8       54.27       60.25      6.58 o 
  -6  -6   8      244.30      352.78      9.13 o 
  -5  -6   8     3383.87     3553.46     34.22 o 
  -4  -6   8      206.17      199.96      5.66 o 
  -3  -6   8      124.80      135.76     10.87 o 
  -2  -6   8      177.47      209.50      9.46 o 
  -1  -6   8     2244.87     2438.80     25.76 o 
   0  -6   8        3.10        4.47      4.49 o 
   1  -6   8      267.45      265.60      9.73 o 
   2  -6   8     9612.28     9933.15    131.79 o 
   3  -6   8        5.20       14.25      9.14 o 
   4  -6   8        1.37       11.24      6.70 o 
   5  -6   8      127.65      147.63     14.45 o 
   6  -6   8        7.51       17.52      9.39 o 
   7  -6   8      853.71      875.14     25.66 o 
   8  -6   8      225.47      227.88     21.13 o 
   9  -6   8     2466.90     2374.36     44.07 o 
  10  -6   8     1009.46     1042.32     23.83 o 
  11  -6   8      395.87      378.11     42.87 o 
  12  -6   8      267.70      282.87     18.29 o 
  13  -6   8        0.27        0.00     11.39 o 
  14  -6   8      154.48      130.44     85.86 o 
 -14  -5   8      197.46      165.02     18.28 o 
 -13  -5   8     1481.62     1533.52     32.09 o 
 -12  -5   8      347.71      342.34     19.22 o 
 -11  -5   8       73.23       39.85     14.76 o 
 -10  -5   8       36.54       32.92      8.18 o 
  -9  -5   8      333.17      353.04     14.80 o 
  -8  -5   8      744.64      725.48     14.08 o 
  -7  -5   8      548.92      588.97     11.94 o 
  -6  -5   8      941.42      907.22     12.20 o 
  -5  -5   8      208.84      181.92      6.47 o 
  -4  -5   8      246.34      217.65      5.60 o 
  -3  -5   8      412.39      381.18      6.74 o 
  -2  -5   8      449.91      600.35     12.11 o 
  -1  -5   8     1069.27     1158.01     15.49 o 
   0  -5   8      275.44      397.92      8.06 o 
   1  -5   8     2313.31     2370.15     24.43 o 
   2  -5   8       36.48       68.13      7.29 o 
   3  -5   8     2450.61     2418.28     32.07 o 
   4  -5   8       56.02       86.30      7.29 o 
   5  -5   8        2.94        5.97      5.27 o 
   6  -5   8      302.91      324.39     11.10 o 
   7  -5   8      585.74      552.93     16.44 o 
   8  -5   8       60.74       69.05     11.29 o 
   9  -5   8      172.48      191.04     28.66 o 
  10  -5   8     2356.06     2201.00     32.55 o 
  11  -5   8      250.57      248.96     15.89 o 
  12  -5   8       35.52       29.43     12.03 o 
  13  -5   8      193.10      221.99     29.40 o 
  14  -5   8       21.68        1.78     10.62 o 
 -15  -4   8      100.83       63.35     17.95 o 
 -14  -4   8      272.00      181.63     62.51 o 
 -13  -4   8      499.73      462.59     25.33 o 
 -12  -4   8       59.20       58.73     17.22 o 
 -11  -4   8       38.28       31.54      9.18 o 
 -10  -4   8       28.10       30.93      8.35 o 
  -9  -4   8     1365.57     1380.94     24.05 o 
  -8  -4   8      644.92      643.79     13.79 o 
  -7  -4   8      464.80      489.27     11.32 o 
  -6  -4   8      106.51      116.62      6.56 o 
  -5  -4   8      621.19      597.28      9.34 o 
  -4  -4   8     3136.76     3119.01     22.44 o 
  -3  -4   8      733.05      828.16      8.89 o 
  -2  -4   8      437.76      356.99      6.71 o 
  -1  -4   8     2044.33     2202.28     31.07 o 
   0  -4   8       80.02       83.57      7.91 o 
   1  -4   8        0.59        4.75      2.59 o 
   2  -4   8      176.72       96.18      4.26 o 
   3  -4   8       64.87       65.99      4.63 o 
   4  -4   8     2905.33     2663.33     23.54 o 
   5  -4   8        9.68       36.16     10.62 o 
   6  -4   8     1461.12     1429.65     30.42 o 
   7  -4   8     1056.78     1003.10     24.10 o 
   8  -4   8     3002.34     2950.75     37.32 o 
   9  -4   8      938.73     1010.98     29.91 o 
  10  -4   8     1061.07     1011.62     22.32 o 
  11  -4   8     1177.79     1157.91     30.16 o 
  12  -4   8      456.85      454.52     19.38 o 
  13  -4   8        9.30        7.06     13.84 o 
  14  -4   8      297.86      278.00     19.98 o 
 -15  -3   8       44.27       25.25     11.46 o 
 -14  -3   8      616.17      589.87     26.63 o 
 -13  -3   8      125.18      125.54     12.62 o 
 -12  -3   8     1018.06     1038.31     22.89 o 
 -11  -3   8      670.40      683.45     18.90 o 
 -10  -3   8       51.62       58.11     10.37 o 
  -9  -3   8     1748.44     1835.76     23.64 o 
  -8  -3   8     1693.20     1674.78     20.88 o 
  -7  -3   8       71.24       67.43      6.43 o 
  -6  -3   8      646.59      597.65      7.95 o 
  -5  -3   8     2116.01     2195.34     19.14 o 
  -4  -3   8      919.31      774.16      9.25 o 
  -3  -3   8       43.49       46.54      4.68 o 
  -2  -3   8      750.66      793.62     10.67 o 
  -1  -3   8      812.32      993.11      7.17 o 
   0  -3   8     1328.82     1333.35     23.26 o 
   1  -3   8      282.04      189.51      3.96 o 
   2  -3   8     3945.61     4006.76     33.74 o 
   3  -3   8     4900.83     4609.70     34.99 o 
   4  -3   8       25.58       52.69     14.58 o 
   5  -3   8      267.10      369.49     10.55 o 
   6  -3   8     1659.78     1723.97     22.19 o 
   7  -3   8     1684.11     1564.40     20.71 o 
   8  -3   8     2460.98     2305.00     28.62 o 
   9  -3   8      142.92      105.29     10.92 o 
  10  -3   8      125.74      131.24     15.37 o 
  11  -3   8        4.22        1.54      7.94 o 
  12  -3   8      198.81      200.58     15.87 o 
  13  -3   8      457.08      431.45     25.05 o 
  14  -3   8      154.23       50.90     68.68 o 
 -15  -2   8      206.59      176.83     16.75 o 
 -14  -2   8        2.71        0.00      9.99 o 
 -13  -2   8       32.53       24.63     12.02 o 
 -12  -2   8     1301.73     1330.80     26.05 o 
 -11  -2   8      801.24      757.66     17.40 o 
 -10  -2   8      261.97      242.91     10.94 o 
  -9  -2   8        7.76        5.05      6.71 o 
  -8  -2   8       27.71       28.12      6.29 o 
  -7  -2   8       11.88       23.59      5.34 o 
  -6  -2   8      146.77      186.37     18.03 o 
  -5  -2   8       41.74       42.59      5.27 o 
  -4  -2   8     1047.47     1105.01      9.01 o 
  -3  -2   8    13319.00    13314.73     84.65 o 
  -2  -2   8      925.58     1055.34      9.75 o 
  -1  -2   8     5419.60     5059.16     50.21 o 
   0  -2   8     7161.06     7243.25     92.89 o 
   1  -2   8       18.41       14.20      2.98 o 
   2  -2   8      542.32      653.82      7.10 o 
   3  -2   8       98.02      103.25      5.93 o 
   4  -2   8     1146.95      971.62     14.54 o 
   5  -2   8      750.56      752.67     13.05 o 
   6  -2   8     3615.94     3518.43     32.89 o 
   7  -2   8      278.04      293.20     10.50 o 
   8  -2   8     1030.04     1052.65     18.76 o 
   9  -2   8      451.15      460.95     20.14 o 
  10  -2   8        0.45        0.00     10.15 o 
  11  -2   8     1987.08     1869.11     30.91 o 
  12  -2   8       88.19       84.66     15.60 o 
  13  -2   8      119.76       79.27     23.46 o 
  14  -2   8       52.53       37.51     37.18 o 
 -15  -1   8        3.62        4.24     10.31 o 
 -14  -1   8        4.45       12.55      9.14 o 
 -13  -1   8        0.71        5.69     14.62 o 
 -12  -1   8     1702.31     1659.19     28.57 o 
 -11  -1   8     1728.11     1713.63     35.54 o 
 -10  -1   8      921.14      901.42     73.97 o 
  -9  -1   8      736.62      749.33     13.33 o 
  -8  -1   8        2.66        2.22      5.01 o 
  -7  -1   8      178.90      169.01      8.00 o 
  -6  -1   8      920.74      961.93     14.77 o 
  -5  -1   8     3597.46     3815.46     24.82 o 
  -4  -1   8     4548.06     4870.14     28.66 o 
  -3  -1   8     1755.79     1784.78     11.10 o 
  -2  -1   8     2194.29     2137.64     17.67 o 
  -1  -1   8     1685.95     1649.95     24.24 o 
   0  -1   8      504.39      632.05     16.81 o 
   1  -1   8     3564.93     3631.68     36.26 o 
   2  -1   8      144.69      177.45      6.66 o 
   3  -1   8       85.29      175.91      4.62 o 
   4  -1   8      108.25       98.50     10.99 o 
   5  -1   8     4023.72     3945.36     33.54 o 
   6  -1   8      413.31      359.85     15.82 o 
   7  -1   8     3867.67     3709.37     43.67 o 
   8  -1   8      764.45      768.32     23.43 o 
   9  -1   8     1022.31      947.10     19.57 o 
  10  -1   8      413.68      386.18     17.30 o 
  11  -1   8      273.16      314.45     16.22 o 
  12  -1   8      401.31      352.92     25.33 o 
  13  -1   8       13.10       21.07     15.42 o 
 -16   0   8      274.61      328.61     26.61 o 
 -15   0   8      226.15      200.64     20.27 o 
 -14   0   8       11.64       13.31     10.42 o 
 -13   0   8      141.46      143.56     15.84 o 
 -12   0   8       32.71       12.98     10.81 o 
 -11   0   8     3084.10     3090.96     32.09 o 
 -10   0   8      383.34      395.77     13.20 o 
  -9   0   8     1249.63     1317.85     21.08 o 
  -8   0   8     2764.76     2845.88     33.24 o 
  -7   0   8     1218.20     1244.07     14.23 o 
  -6   0   8     6911.23     7026.45     51.92 o 
  -5   0   8      122.44       99.83      6.70 o 
  -4   0   8     1708.66     1590.78     30.82 o 
  -3   0   8      147.06       98.30      4.10 o 
  -2   0   8      240.73      338.14      3.81 o 
  -1   0   8       72.73       37.44      6.20 o 
   0   0   8       59.64       75.02      1.75 o 
   1   0   8     8226.29     8888.38     54.33 o 
   2   0   8      506.74      544.44      7.21 o 
   3   0   8     1133.56     1316.14     15.59 o 
   4   0   8     2530.35     2730.62     25.99 o 
   5   0   8       32.45       21.25     12.11 o 
   6   0   8      741.72      708.47     12.53 o 
   7   0   8        2.24       13.07      6.67 o 
   8   0   8      324.45      314.52     13.98 o 
   9   0   8     1869.75     1852.56     27.14 o 
  10   0   8      744.26      720.83     19.14 o 
  11   0   8      269.94      260.27     18.08 o 
  12   0   8      883.07      925.57     24.80 o 
  13   0   8        7.29       33.10     20.01 o 
 -16   1   8      153.61      112.50     19.20 o 
 -15   1   8      142.77      139.74     17.37 o 
 -14   1   8       92.91       83.26     21.25 o 
 -13   1   8       31.18       38.40     11.21 o 
 -12   1   8      628.46      561.93     23.49 o 
 -11   1   8      150.84      146.02     11.87 o 
 -10   1   8      661.30      587.49     16.84 o 
  -9   1   8     1298.68     1400.76     20.08 o 
  -8   1   8     1330.78     1256.64     16.65 o 
  -7   1   8     1430.98     1477.20     17.61 o 
  -6   1   8       16.84        8.56      4.62 o 
  -5   1   8        5.93        3.47      4.03 o 
  -4   1   8     3031.57     3405.11     20.78 o 
  -3   1   8     3452.42     3624.44     22.63 o 
  -2   1   8       19.75        9.84      2.40 o 
  -1   1   8       87.95      114.36      4.91 o 
   0   1   8     1231.39     1135.01      9.32 o 
   1   1   8     1438.24     1570.39     12.65 o 
   2   1   8     2519.70     2781.23     26.62 o 
   3   1   8      465.11      487.74     15.57 o 
   4   1   8      925.02      941.22     15.98 o 
   5   1   8      481.74      481.04     23.97 o 
   6   1   8        0.69       11.36     13.34 o 
   7   1   8        3.72        7.66      9.39 o 
   8   1   8      551.29      546.41     32.62 o 
   9   1   8      480.15      466.81     23.23 o 
  10   1   8        7.01        6.92     20.50 o 
  11   1   8      426.71      405.99     26.93 o 
  12   1   8       12.58       25.94     18.03 o 
  13   1   8       35.19       61.52     35.33 o 
 -16   2   8      118.84      101.30     26.44 o 
 -15   2   8      588.88      583.68     24.32 o 
 -14   2   8      132.31      140.09     24.21 o 
 -13   2   8      801.71      815.01     25.02 o 
 -12   2   8      674.08      701.26     19.04 o 
 -11   2   8      264.66      231.93     13.25 o 
 -10   2   8       86.15       81.79      9.13 o 
  -9   2   8       37.77       53.38      8.41 o 
  -8   2   8       34.31       52.07      8.21 o 
  -7   2   8       37.79       35.44      7.34 o 
  -6   2   8     2798.13     2674.49     28.76 o 
  -5   2   8     3432.41     3672.83     28.01 o 
  -4   2   8      391.64      291.06      7.71 o 
  -3   2   8      270.36      326.80      6.37 o 
  -2   2   8      344.84      306.63      5.78 o 
  -1   2   8     1362.49     1507.26     12.07 o 
   0   2   8      429.44      384.83      9.23 o 
   1   2   8     1582.33     1676.65     23.68 o 
   2   2   8     1923.75     1816.35     16.92 o 
   3   2   8      881.89      829.61     10.92 o 
   4   2   8        0.57       11.26      5.45 o 
   5   2   8     1498.28     1521.74     19.75 o 
   6   2   8      465.24      477.83     18.52 o 
   7   2   8        1.91        2.40      5.93 o 
   8   2   8      106.69      112.17     24.21 o 
   9   2   8       41.31       30.88     14.33 o 
  10   2   8      763.47      859.84     44.98 o 
  11   2   8       29.01       40.02     17.79 o 
  12   2   8      315.72      322.20     43.49 o 
 -15   3   8      965.05      971.57     30.51 o 
 -14   3   8       17.72       27.17     13.66 o 
 -13   3   8      137.71      134.85     17.07 o 
 -12   3   8       10.18        6.77     12.09 o 
 -11   3   8      108.73       96.00     10.43 o 
 -10   3   8       30.32       31.51      9.61 o 
  -9   3   8        6.43        6.47      7.80 o 
  -8   3   8      363.27      363.42     12.14 o 
  -7   3   8      790.45      810.63     16.49 o 
  -6   3   8     1013.68     1033.78     17.23 o 
  -5   3   8     1884.77     2081.82     31.06 o 
  -4   3   8      628.47      633.74     12.11 o 
  -3   3   8      345.20      270.95      7.84 o 
  -2   3   8     4372.58     4807.77     30.90 o 
  -1   3   8      273.37      271.81      7.81 o 
   0   3   8       14.81        4.16      4.62 o 
   1   3   8     1921.93     2022.27     27.14 o 
   2   3   8      281.16      280.52     10.22 o 
   3   3   8      741.78      780.62     13.22 o 
   4   3   8      300.94      290.53      8.22 o 
   5   3   8     1055.81     1040.05     14.12 o 
   6   3   8      521.57      519.76     19.30 o 
   7   3   8      169.52      166.73     10.46 o 
   8   3   8      171.03      171.50     15.94 o 
   9   3   8      355.79      397.45     27.55 o 
  10   3   8        9.00       13.41      9.08 o 
  11   3   8      249.66      139.11     35.83 o 
 -15   4   8       49.86       56.71     17.96 o 
 -14   4   8      456.93      527.67     21.05 o 
 -13   4   8       25.02       32.07     14.38 o 
 -12   4   8       36.57       62.65     12.12 o 
 -11   4   8       72.75       59.59     11.65 o 
 -10   4   8       98.20       80.12     13.13 o 
  -9   4   8     2353.88     2235.95     27.55 o 
  -8   4   8       27.68       51.52      7.99 o 
  -7   4   8      888.44      886.37     15.96 o 
  -6   4   8        9.06        2.35      4.81 o 
  -5   4   8     1294.43     1235.47     25.11 o 
  -4   4   8      160.48      131.31      6.94 o 
  -3   4   8       15.88       17.86      4.88 o 
  -2   4   8     1336.58     1349.36     14.27 o 
  -1   4   8      926.58      936.01     11.10 o 
   0   4   8      973.75     1102.00     15.75 o 
   1   4   8        5.01        0.66      4.71 o 
   2   4   8      841.81      833.10     18.23 o 
   3   4   8       39.77       33.93      6.05 o 
   4   4   8      345.62      344.31     13.30 o 
   5   4   8       45.24       50.25      6.63 o 
   6   4   8      114.68      118.33     10.61 o 
   7   4   8        5.03        1.77      5.98 o 
   8   4   8      133.21      118.18     11.31 o 
   9   4   8        0.91       13.91      8.55 o 
  10   4   8      840.49      824.80     32.13 o 
  11   4   8        5.99        0.00     13.59 o 
 -15   5   8        2.83       14.86     12.62 o 
 -14   5   8        9.33       19.32     14.46 o 
 -13   5   8      155.84      180.76     15.89 o 
 -12   5   8     1327.17     1463.17     25.40 o 
 -11   5   8       25.49       50.33     11.93 o 
 -10   5   8      182.88      227.11     13.74 o 
  -9   5   8      314.26      248.70     13.17 o 
  -8   5   8      232.52      205.21     12.03 o 
  -7   5   8        6.64       24.30      8.04 o 
  -6   5   8      135.29      164.13     10.21 o 
  -5   5   8     1303.97     1396.92     18.87 o 
  -4   5   8      113.09      101.27      8.42 o 
  -3   5   8      599.89      608.54     10.94 o 
  -2   5   8      592.14      580.53     10.32 o 
  -1   5   8      697.79      763.49     15.02 o 
   0   5   8     1526.75     1638.39     20.56 o 
   1   5   8      965.89      987.59     23.55 o 
   2   5   8       57.44       49.53      6.50 o 
   3   5   8      406.14      430.90     14.08 o 
   4   5   8      458.15      450.52     10.60 o 
   5   5   8     2113.35     2213.31     24.96 o 
   6   5   8      827.99      838.83     25.97 o 
   7   5   8       81.16       99.19     12.20 o 
   8   5   8      234.53      235.83     13.74 o 
   9   5   8      490.61      521.16     24.00 o 
  10   5   8       24.27       21.72      8.93 o 
 -15   6   8        2.49        6.99     12.99 o 
 -14   6   8      248.98      259.37     17.43 o 
 -13   6   8       38.35       33.59     12.97 o 
 -12   6   8     1526.95     1659.74     48.63 o 
 -11   6   8        0.94        5.20      8.36 o 
 -10   6   8      193.39      133.79     13.20 o 
  -9   6   8       13.43        1.14      6.76 o 
  -8   6   8      545.11      594.57     15.35 o 
  -7   6   8     3278.35     3499.01     34.01 o 
  -6   6   8       52.13       67.10      9.45 o 
  -5   6   8      140.04      128.79     10.23 o 
  -4   6   8      561.96      527.96     13.54 o 
  -3   6   8     2297.61     2252.23     23.09 o 
  -2   6   8      252.09      233.49      9.63 o 
  -1   6   8     1858.98     1926.19     17.87 o 
   0   6   8      105.31      105.35      8.55 o 
   1   6   8      159.96      173.77     12.88 o 
   2   6   8     1463.19     1672.25     31.48 o 
   3   6   8        7.57       23.21      6.49 o 
   4   6   8      902.70      923.03     15.60 o 
   5   6   8        5.71        0.00      6.14 o 
   6   6   8       98.03       94.41      9.61 o 
   7   6   8      818.33      884.68     21.05 o 
   8   6   8      149.48       99.99     10.50 o 
   9   6   8      174.03      186.90     11.79 o 
 -14   7   8      521.49      575.85     27.94 o 
 -13   7   8      102.74       91.97     18.48 o 
 -12   7   8      343.14      347.01     17.36 o 
 -11   7   8       28.65       29.52     10.78 o 
 -10   7   8        1.96        1.97     13.45 o 
  -9   7   8     1115.85     1161.12     40.39 o 
  -8   7   8      887.92      995.90     24.35 o 
  -7   7   8      805.76      776.26     21.28 o 
  -6   7   8        1.69        4.27      7.81 o 
  -5   7   8      156.08      129.70     16.77 o 
  -4   7   8        2.80        0.00      5.35 o 
  -3   7   8        0.95        3.17      6.66 o 
  -2   7   8     3268.27     3475.59     32.50 o 
  -1   7   8       17.85       22.41      6.57 o 
   0   7   8     1471.28     1407.26     19.38 o 
   1   7   8     3238.00     3344.03     41.83 o 
   2   7   8        4.20        3.13      6.67 o 
   3   7   8      699.30      715.78     14.95 o 
   4   7   8      672.67      757.55     20.24 o 
   5   7   8      446.87      388.45     13.92 o 
   6   7   8      345.41      373.90     14.45 o 
   7   7   8        0.62        1.57      6.04 o 
   8   7   8      280.30      338.89     26.53 o 
 -13   8   8      885.52      934.80     33.74 o 
 -12   8   8      418.21      332.54     18.15 o 
 -11   8   8        4.48        5.44     11.90 o 
 -10   8   8      770.19      765.18     35.71 o 
  -9   8   8      236.36      242.22     27.62 o 
  -8   8   8      732.67      744.99     22.37 o 
  -7   8   8        2.85        2.98      9.14 o 
  -6   8   8      281.38      264.19     14.22 o 
  -5   8   8       71.29       41.14     13.83 o 
  -4   8   8      257.62      304.38     18.70 o 
  -3   8   8     2814.17     2860.89     34.16 o 
  -2   8   8     1261.36     1312.91     21.33 o 
  -1   8   8     3488.57     3583.20     45.76 o 
   0   8   8       47.23       30.65      7.03 o 
   1   8   8      115.50      135.30     18.18 o 
   2   8   8     1051.04     1104.21     23.40 o 
   3   8   8       12.66       19.37      8.10 o 
   4   8   8       11.23       20.94      7.01 o 
   5   8   8       69.33       56.50     10.85 o 
   6   8   8       76.88       72.76      8.81 o 
   7   8   8       53.03       59.69     12.05 o 
 -13   9   8       96.79       74.37     17.12 o 
 -12   9   8       63.00       90.16     18.39 o 
 -11   9   8       39.82       42.38     12.41 o 
 -10   9   8       32.39       36.09     11.51 o 
  -9   9   8      111.70      109.03     16.39 o 
  -8   9   8      839.11      867.23     25.15 o 
  -7   9   8      770.04      745.38     26.09 o 
  -6   9   8       27.25       12.90      9.51 o 
  -5   9   8       35.04       28.61      9.69 o 
  -4   9   8     3895.58     4108.29     43.32 o 
  -3   9   8       62.30       81.81     12.82 o 
  -2   9   8      406.09      415.30     17.14 o 
  -1   9   8       54.35       46.04      9.95 o 
   0   9   8      262.42      269.29     14.45 o 
   1   9   8      267.16      306.38     24.96 o 
   2   9   8      397.83      435.26     30.39 o 
   3   9   8      165.23      213.57     16.51 o 
   4   9   8      226.71      224.16     14.05 o 
   5   9   8       77.56       78.57      8.94 o 
   6   9   8       22.44       22.48     14.45 o 
 -12  10   8      162.76      151.37     22.28 o 
 -11  10   8      627.54      613.70     35.86 o 
 -10  10   8       68.07       72.96     19.08 o 
  -9  10   8      125.83      155.42     15.91 o 
  -8  10   8        4.76        0.00      8.97 o 
  -7  10   8       19.06        8.63      9.94 o 
  -6  10   8        1.82        0.05      7.00 o 
  -5  10   8       41.59       49.56      9.99 o 
  -4  10   8      362.44      377.49     24.68 o 
  -3  10   8      374.44      406.89     30.03 o 
  -2  10   8      111.85       90.82     10.25 o 
  -1  10   8       58.42       58.96     18.28 o 
   0  10   8       91.33       83.26     20.51 o 
   1  10   8      662.41      718.42     52.15 o 
   2  10   8       11.52        8.89     26.19 o 
   3  10   8       74.39       77.18     16.68 o 
   4  10   8        6.21        0.02      9.26 o 
 -10  11   8      213.97      218.00     26.74 o 
  -9  11   8      157.06      170.71     17.19 o 
  -8  11   8       26.69       16.22     13.87 o 
  -7  11   8      372.74      392.00     18.59 o 
  -6  11   8        0.21        6.77     11.63 o 
  -5  11   8      524.25      514.66     37.81 o 
  -4  11   8      229.98      169.25     14.77 o 
  -3  11   8      105.25       71.93     12.34 o 
  -2  11   8       83.63       46.20     21.00 o 
  -1  11   8      207.60      156.15     24.71 o 
   0  11   8       69.23       73.13     35.08 o 
   1  11   8       39.88       75.84     22.48 o 
   2  11   8        2.38        0.00     17.05 o 
   3  11   8        3.35        8.25     13.12 o 
  -8  12   8        0.77        0.00     11.89 o 
  -7  12   8       46.36       45.39     25.40 o 
  -6  12   8      124.08       92.40     32.78 o 
  -5  12   8      140.60       84.63     30.48 o 
  -4  12   8      150.17      104.49     36.69 o 
  -3  12   8       54.49       22.17     22.36 o 
  -2  12   8      331.55      266.36     20.01 o 
  -1  12   8      146.27       64.48     14.33 o 
   0  12   8       32.83       62.50     23.72 o 
  -1 -17   9        4.68        0.00     21.00 o 
   1 -17   9      106.58       67.60     36.07 o 
   3 -17   9       47.29       75.35     29.65 o 
   4 -17   9       10.07       10.62     23.22 o 
   5 -17   9        4.00        2.47     21.00 o 
   6 -17   9       96.57        0.25     29.65 o 
  -4 -16   9      144.31        4.20     22.98 o 
  -3 -16   9       14.38        0.00     32.86 o 
  -2 -16   9       40.83        7.41     22.73 o 
   0 -16   9      493.75      438.38     20.26 o 
   2 -16   9        1.22        4.74     13.80 o 
   3 -16   9       12.30        5.73     13.89 o 
   4 -16   9       21.57       38.54     24.70 o 
   5 -16   9      366.35      557.94     62.51 o 
   6 -16   9      383.27      373.51     32.09 o 
   7 -16   9       26.26       36.27     18.68 o 
   8 -16   9        4.36       13.40     19.99 o 
  -6 -15   9      138.16      117.98     79.80 o 
  -5 -15   9       14.11        2.96     21.25 o 
  -4 -15   9      166.67        0.00     34.84 o 
  -3 -15   9       39.34        4.69     20.51 o 
  -2 -15   9      314.99      303.29     79.07 o 
  -1 -15   9       61.80       47.39      6.82 o 
   0 -15   9      288.07      357.61     19.49 o 
   1 -15   9       69.10       92.40     26.68 o 
   2 -15   9        4.93       26.93     22.23 o 
   3 -15   9      272.05      328.13     33.11 o 
   4 -15   9        1.64        2.47     12.40 o 
   5 -15   9      601.18      686.44     28.56 o 
   6 -15   9      940.14      939.38     38.59 o 
   7 -15   9      227.22      190.21     35.48 o 
   8 -15   9      558.81      626.15     42.63 o 
   9 -15   9       25.21       27.31     21.23 o 
  10 -15   9      492.46      513.30     30.39 o 
  -7 -14   9       18.90        8.90     13.74 o 
  -6 -14   9      295.19      281.37    163.82 o 
  -5 -14   9      505.30      666.22     42.75 o 
  -4 -14   9      317.41      230.29     33.11 o 
  -3 -14   9        1.35        2.36      6.67 o 
  -2 -14   9        4.57        2.87      4.15 o 
  -1 -14   9       17.88       20.29      8.90 o 
   0 -14   9       22.42       47.38      9.93 o 
   1 -14   9        0.51        5.84     12.60 o 
   2 -14   9       92.66       94.62     17.29 o 
   3 -14   9       25.55       13.09     13.53 o 
   4 -14   9      605.77      656.04     25.86 o 
   5 -14   9        0.79        0.00     16.84 o 
   6 -14   9       89.17       89.05     21.07 o 
   7 -14   9      633.26      696.52     27.60 o 
   8 -14   9      152.46      109.82     81.41 o 
   9 -14   9      238.17      135.81    118.97 o 
  10 -14   9        7.35        1.27     12.80 o 
  11 -14   9       42.65       27.39     29.89 o 
  -9 -13   9      327.84      389.49     26.22 o 
  -8 -13   9      148.96      171.71     25.20 o 
  -7 -13   9       14.73       11.41     13.51 o 
  -6 -13   9        2.56        3.07     14.10 o 
  -5 -13   9      161.21      133.91     28.66 o 
  -4 -13   9      720.15      654.73     83.04 o 
  -3 -13   9        2.93        2.79      5.06 o 
  -2 -13   9      414.90      461.86     29.90 o 
  -1 -13   9      186.84      198.11      9.27 o 
   0 -13   9      677.23      673.64     14.13 o 
   1 -13   9      242.90      280.19     27.18 o 
   2 -13   9        1.02       17.54     17.79 o 
   3 -13   9      835.88      892.55     36.58 o 
   4 -13   9       69.63       69.59     15.28 o 
   5 -13   9        1.83        1.90     10.29 o 
   6 -13   9        1.90       11.99     12.56 o 
   7 -13   9      332.63      318.63     21.04 o 
   8 -13   9        7.97       11.99     15.54 o 
   9 -13   9      196.89      124.06     87.34 o 
  10 -13   9       28.97       18.64     17.66 o 
  11 -13   9        5.87        0.27     10.44 o 
  12 -13   9      199.68        1.66     21.00 o 
 -10 -12   9       54.97       10.38     25.69 o 
  -9 -12   9        1.10        5.93     16.06 o 
  -8 -12   9       92.02       92.21     60.53 o 
  -7 -12   9       49.04       79.37     20.43 o 
  -6 -12   9      327.67      331.83     24.80 o 
  -5 -12   9      600.32      700.63     57.58 o 
  -4 -12   9       71.76       88.56      8.35 o 
  -3 -12   9      798.69      865.55     40.54 o 
  -2 -12   9     1575.86     1503.25     23.97 o 
  -1 -12   9      433.63      424.48     20.02 o 
   0 -12   9       68.84       96.31      9.83 o 
   1 -12   9     1978.20     2206.26     36.47 o 
   2 -12   9     1632.68     1693.73     32.26 o 
   3 -12   9       18.97       25.20     12.31 o 
   4 -12   9      168.33      222.78     20.76 o 
   5 -12   9       23.28       42.27     16.08 o 
   6 -12   9      230.44      281.37     22.53 o 
   7 -12   9      577.66      617.72     27.34 o 
   8 -12   9       72.00       58.52     18.83 o 
   9 -12   9     1240.74     1330.25     47.34 o 
  10 -12   9       26.55       12.82     21.69 o 
  11 -12   9      212.02      219.20    136.88 o 
  12 -12   9       12.18        6.31     13.64 o 
 -11 -11   9       92.93        4.69     23.47 o 
 -10 -11   9       35.74       28.90     19.02 o 
  -9 -11   9      362.96      402.08     36.57 o 
  -8 -11   9        0.72        7.74     16.80 o 
  -7 -11   9      867.00      961.81     38.95 o 
  -6 -11   9        0.65       10.76     10.56 o 
  -5 -11   9     3903.32     4115.09     49.00 o 
  -4 -11   9     4064.80     4118.92     97.59 o 
  -3 -11   9       22.32       17.21      8.48 o 
  -2 -11   9       90.72       94.40     11.56 o 
  -1 -11   9      327.63      308.17     13.63 o 
   0 -11   9      379.54      309.42     10.38 o 
   1 -11   9      510.34      528.04     21.01 o 
   2 -11   9     1384.59     1461.28     27.54 o 
   3 -11   9       42.61       31.42     18.69 o 
   4 -11   9       68.12       70.32     15.51 o 
   5 -11   9       56.39       40.91     14.43 o 
   6 -11   9      190.90      169.52     23.47 o 
   7 -11   9      827.81      916.72     24.77 o 
   8 -11   9      587.12      597.16     22.94 o 
   9 -11   9      133.25      155.37     20.21 o 
  10 -11   9       10.95       27.55     13.89 o 
  11 -11   9      502.50      500.99     28.23 o 
  12 -11   9      700.16      799.13     28.36 o 
  13 -11   9      203.54      170.13    112.29 o 
 -11 -10   9       65.33       62.50     21.74 o 
 -10 -10   9      496.26      531.22     24.81 o 
  -9 -10   9        6.90       25.69     22.48 o 
  -8 -10   9     1601.22     1647.60     36.78 o 
  -7 -10   9        8.88        5.81      9.64 o 
  -6 -10   9      511.15      572.43     22.61 o 
  -5 -10   9       38.96       38.71      7.19 o 
  -4 -10   9      916.79     1024.58     19.05 o 
  -3 -10   9     1230.40     1231.75     20.77 o 
  -2 -10   9     1026.59     1064.35     19.99 o 
  -1 -10   9      329.27      346.84     13.18 o 
   0 -10   9     1633.36     1733.81     19.72 o 
   1 -10   9      342.64      377.45     22.49 o 
   2 -10   9      111.98      126.71     19.74 o 
   3 -10   9     2254.15     2345.10     32.19 o 
   4 -10   9      552.46      617.36     22.08 o 
   5 -10   9        9.39       10.78     11.63 o 
   6 -10   9       56.72       72.79     12.74 o 
   7 -10   9      439.83      461.35     18.94 o 
   8 -10   9     1995.01     2017.43     33.77 o 
   9 -10   9       17.85        8.66     12.96 o 
  10 -10   9      306.05      316.58     19.63 o 
  11 -10   9      365.29      409.16     42.38 o 
  12 -10   9       38.47       47.28     18.95 o 
  13 -10   9      179.23      143.27    102.78 o 
 -12  -9   9      947.54     1040.32     42.51 o 
 -11  -9   9        0.14        0.00      5.44 o 
 -10  -9   9        1.79        0.56      6.89 o 
  -9  -9   9      558.37      593.78     30.77 o 
  -8  -9   9       12.65        7.16      9.95 o 
  -7  -9   9      655.77      720.45     25.60 o 
  -6  -9   9       64.89       64.58     14.70 o 
  -5  -9   9       41.80       51.74      9.01 o 
  -4  -9   9      123.07      148.47     11.93 o 
  -3  -9   9       23.19       22.15      5.96 o 
  -2  -9   9      424.12      422.91     10.94 o 
  -1  -9   9       57.46       92.58      8.61 o 
   0  -9   9      155.73      136.00     10.62 o 
   1  -9   9      126.43      106.94     20.75 o 
   2  -9   9     1081.97     1049.27     20.19 o 
   3  -9   9      100.29      128.18     17.98 o 
   4  -9   9     2692.92     2679.84     33.26 o 
   5  -9   9     2106.84     2181.91     34.36 o 
   6  -9   9       55.12       60.77     11.22 o 
   7  -9   9      898.76      839.38     34.24 o 
   8  -9   9      595.44      625.77     20.34 o 
   9  -9   9      100.86       84.92     15.89 o 
  10  -9   9      489.05      529.30     27.55 o 
  11  -9   9       12.37       25.98     16.01 o 
  12  -9   9        1.17        0.00     14.22 o 
  13  -9   9      107.73       85.69     70.41 o 
 -13  -8   9       97.99       78.97     22.24 o 
 -12  -8   9       15.52       17.80      8.49 o 
 -11  -8   9       49.83       63.30     14.33 o 
 -10  -8   9       23.15       27.00      7.44 o 
  -9  -8   9        1.82        0.00      6.29 o 
  -8  -8   9      313.17      267.99      9.51 o 
  -7  -8   9     1001.24     1018.82     15.46 o 
  -6  -8   9      310.98      313.15      9.15 o 
  -5  -8   9      497.86      523.05     13.19 o 
  -4  -8   9      697.68      666.52     10.56 o 
  -3  -8   9      641.55      649.27     12.35 o 
  -2  -8   9     3239.87     3097.49     33.77 o 
  -1  -8   9      302.47      395.06     12.92 o 
   0  -8   9      327.63      316.08      8.65 o 
   1  -8   9      356.66      346.58     15.45 o 
   2  -8   9     1850.52     1748.74     27.96 o 
   3  -8   9     2322.53     2521.74     37.27 o 
   4  -8   9      542.73      606.05     15.29 o 
   5  -8   9      671.46      686.48     19.52 o 
   6  -8   9       55.05       56.13     10.16 o 
   7  -8   9      365.04      404.59     35.21 o 
   8  -8   9     1731.53     1726.23     28.58 o 
   9  -8   9      354.04      369.01     19.75 o 
  10  -8   9      184.60      173.86     19.23 o 
  11  -8   9      238.47      277.54     18.19 o 
  12  -8   9       13.79        5.05     11.91 o 
  13  -8   9       34.21       23.44     27.30 o 
 -13  -7   9       40.00       31.55     18.90 o 
 -12  -7   9        2.16       17.95      8.77 o 
 -11  -7   9       52.77       49.99      9.95 o 
 -10  -7   9      701.49      715.55     20.16 o 
  -9  -7   9        8.47        3.50      7.16 o 
  -8  -7   9        4.68        1.90      5.70 o 
  -7  -7   9      138.63      124.16     10.65 o 
  -6  -7   9      164.19      156.08      6.82 o 
  -5  -7   9       58.30       49.62      6.57 o 
  -4  -7   9      977.50     1006.64     13.37 o 
  -3  -7   9      108.08       95.96     11.86 o 
  -2  -7   9      451.34      422.61     12.52 o 
  -1  -7   9      582.51      535.02     10.94 o 
   0  -7   9      436.71      379.57      9.11 o 
   1  -7   9       20.45       26.93     14.45 o 
   2  -7   9       14.47       12.07      6.80 o 
   3  -7   9      190.60      196.17     11.29 o 
   4  -7   9     2826.78     2657.17     40.11 o 
   5  -7   9       22.53       10.14      6.86 o 
   6  -7   9      136.06      169.79     19.89 o 
   7  -7   9       32.98       44.54      9.49 o 
   8  -7   9     3975.87     3937.49     44.77 o 
   9  -7   9      797.42      763.06     37.08 o 
  10  -7   9      293.93      338.21     25.82 o 
  11  -7   9       42.98       44.88     12.51 o 
  12  -7   9       12.35       16.28     11.74 o 
  13  -7   9      657.75      571.34     36.09 o 
  14  -7   9      410.68      484.02     27.86 o 
 -14  -6   9       42.30       23.24     17.13 o 
 -13  -6   9        1.02        0.00     10.92 o 
 -12  -6   9      606.03      621.42     27.80 o 
 -11  -6   9       27.62       44.92      9.35 o 
 -10  -6   9     1372.23     1379.46     37.34 o 
  -9  -6   9      220.10      283.99     11.42 o 
  -8  -6   9      323.05      333.88     20.39 o 
  -7  -6   9     1261.61     1309.40     24.10 o 
  -6  -6   9      228.71      247.99      8.85 o 
  -5  -6   9      285.77      261.73      6.86 o 
  -4  -6   9       85.67      114.44      5.88 o 
  -3  -6   9       20.71       25.23      4.54 o 
  -2  -6   9     1503.34     1434.03     17.32 o 
  -1  -6   9      133.55      140.18      9.51 o 
   0  -6   9     1016.12     1068.73     11.86 o 
   1  -6   9     2576.31     2659.16     25.63 o 
   2  -6   9      130.37       81.24      7.26 o 
   3  -6   9       51.47       71.23     10.09 o 
   4  -6   9        0.69        3.93      5.03 o 
   5  -6   9      334.65      261.95     16.68 o 
   6  -6   9      188.55      175.94     16.15 o 
   7  -6   9      125.24      137.71     16.44 o 
   8  -6   9      116.12      150.55     11.87 o 
   9  -6   9      199.49      160.53     14.71 o 
  10  -6   9      340.10      371.36     20.30 o 
  11  -6   9       70.83      105.25     13.65 o 
  12  -6   9      341.05      317.84     18.36 o 
  13  -6   9      176.73      206.59     18.08 o 
  14  -6   9      485.77      488.14     23.82 o 
 -14  -5   9        9.84       13.11     10.37 o 
 -13  -5   9      451.64      414.37     17.72 o 
 -12  -5   9      155.49      119.47     12.56 o 
 -11  -5   9      175.86      152.82     12.01 o 
 -10  -5   9      164.56      126.36     15.81 o 
  -9  -5   9      188.32      181.75     10.51 o 
  -8  -5   9      668.48      729.96     18.41 o 
  -7  -5   9      355.65      371.91     15.90 o 
  -6  -5   9     1434.67     1500.14     16.50 o 
  -5  -5   9       30.62       25.87      4.93 o 
  -4  -5   9      273.64      283.11      6.17 o 
  -3  -5   9      148.09      158.31     10.70 o 
  -2  -5   9        1.22       12.27      3.82 o 
  -1  -5   9     5042.78     4854.94     53.50 o 
   0  -5   9      580.89      493.30      9.30 o 
   1  -5   9       46.16       44.45      3.61 o 
   2  -5   9      581.60      876.62     11.88 o 
   3  -5   9      429.44      423.45     12.48 o 
   4  -5   9       44.63       82.72      8.03 o 
   5  -5   9      832.01      773.35     13.16 o 
   6  -5   9      628.45      639.72     13.47 o 
   7  -5   9       17.54       18.87      7.30 o 
   8  -5   9      279.63      298.09     16.93 o 
   9  -5   9        3.17        4.50     16.18 o 
  10  -5   9      504.75      521.87     29.16 o 
  11  -5   9      673.63      626.87     19.63 o 
  12  -5   9      297.82      329.60     17.90 o 
  13  -5   9        4.19        0.00      9.07 o 
  14  -5   9       66.57       75.83     58.55 o 
 -15  -4   9       39.40       35.92     16.43 o 
 -14  -4   9      281.64      257.52     17.32 o 
 -13  -4   9      403.40      385.24     20.17 o 
 -12  -4   9      109.20       84.26     14.94 o 
 -11  -4   9       61.64       57.17     16.38 o 
 -10  -4   9        4.67        5.22      7.06 o 
  -9  -4   9     2276.25     2236.67     31.81 o 
  -8  -4   9       46.52       67.35      7.98 o 
  -7  -4   9       72.52      112.28      9.72 o 
  -6  -4   9      902.75      900.20     13.82 o 
  -5  -4   9      203.83      169.91      7.08 o 
  -4  -4   9      263.30      290.39     11.08 o 
  -3  -4   9      698.35      569.01      8.15 o 
  -2  -4   9       28.59       29.92      4.07 o 
  -1  -4   9     3035.45     3218.03     26.79 o 
   0  -4   9       25.31        5.92      6.41 o 
   1  -4   9     1134.56     1250.71     11.19 o 
   2  -4   9     2674.53     2800.12     22.29 o 
   3  -4   9     1131.39     1309.55     15.91 o 
   4  -4   9     2197.16     2439.15     26.11 o 
   5  -4   9     1571.92     1456.49     22.26 o 
   6  -4   9     2297.73     2308.22     27.28 o 
   7  -4   9     2143.78     2155.79     28.56 o 
   8  -4   9      498.22      462.09     25.21 o 
   9  -4   9     3181.30     3498.50     62.88 o 
  10  -4   9       39.96       56.48     10.74 o 
  11  -4   9       30.44       32.27     13.29 o 
  12  -4   9       37.48       46.21     12.27 o 
  13  -4   9      128.90      112.31     15.62 o 
 -15  -3   9      131.47      132.13     15.82 o 
 -14  -3   9      701.27      670.29     25.70 o 
 -13  -3   9      222.68      247.95     13.34 o 
 -12  -3   9       70.09       49.52     10.29 o 
 -11  -3   9     1261.29     1228.96     28.10 o 
 -10  -3   9       11.38       18.75      9.02 o 
  -9  -3   9      618.63      588.80     13.47 o 
  -8  -3   9     2095.15     2117.64     22.08 o 
  -7  -3   9      424.09      438.68      8.93 o 
  -6  -3   9       78.92       63.63      6.20 o 
  -5  -3   9      109.44       99.18      7.23 o 
  -4  -3   9      476.82      428.96      9.93 o 
  -3  -3   9      274.21      248.06      4.08 o 
  -2  -3   9     4253.27     4501.40     31.26 o 
  -1  -3   9      832.47      815.92     30.29 o 
   0  -3   9     3242.64     3333.97     45.85 o 
   1  -3   9     1311.53     1551.05     13.45 o 
   2  -3   9       12.37        1.55      4.00 o 
   3  -3   9     1060.34     1080.01     11.38 o 
   4  -3   9     1237.08     1311.56     14.96 o 
   5  -3   9     1713.08     1747.23     26.97 o 
   6  -3   9      667.28      634.88     14.71 o 
   7  -3   9      105.20      132.22     20.75 o 
   8  -3   9        2.99        1.05     15.69 o 
   9  -3   9        1.62        0.00      7.30 o 
  10  -3   9     1622.69     1655.42     27.22 o 
  11  -3   9       17.18        0.00     30.39 o 
  12  -3   9      329.66      353.43     20.63 o 
  13  -3   9      114.48       85.85     37.06 o 
 -15  -2   9      176.71      158.65     15.80 o 
 -14  -2   9      157.56      156.13     13.12 o 
 -13  -2   9      508.56      507.81     16.07 o 
 -12  -2   9       73.58       47.28     12.28 o 
 -11  -2   9        0.82        5.67      8.60 o 
 -10  -2   9     1707.13     1655.79     24.77 o 
  -9  -2   9       25.21       31.44      8.66 o 
  -8  -2   9     3525.04     3578.95     31.51 o 
  -7  -2   9      143.55      174.93      8.91 o 
  -6  -2   9     1132.63     1192.67     11.16 o 
  -5  -2   9     1835.51     1914.83     15.09 o 
  -4  -2   9     3168.47     3313.56     25.14 o 
  -3  -2   9     3821.06     4135.13     27.14 o 
  -2  -2   9      528.95      523.18      7.32 o 
  -1  -2   9      152.70      144.30     11.37 o 
   0  -2   9     2640.41     2704.68     39.88 o 
   1  -2   9       52.26       63.00     16.06 o 
   2  -2   9     1794.96     1932.59     26.80 o 
   3  -2   9      100.74      137.86      6.23 o 
   4  -2   9     1023.96     1098.41     11.72 o 
   5  -2   9      507.59      519.98     13.66 o 
   6  -2   9       84.55      121.36      8.96 o 
   7  -2   9      108.83      105.07      8.25 o 
   8  -2   9        4.52        3.04      6.00 o 
   9  -2   9     1633.28     1662.18     24.99 o 
  10  -2   9       28.09       26.43      9.38 o 
  11  -2   9      849.68      805.83     31.09 o 
  12  -2   9       29.33       32.69     16.06 o 
  13  -2   9       81.30       71.94     14.14 o 
 -15  -1   9        1.22        0.00     10.96 o 
 -14  -1   9        4.01        0.00      7.39 o 
 -13  -1   9       45.30       51.53     10.18 o 
 -12  -1   9      347.56      392.90     13.88 o 
 -11  -1   9      847.82      785.69     24.97 o 
 -10  -1   9      187.85      218.71     13.44 o 
  -9  -1   9     2236.65     2152.47     24.22 o 
  -8  -1   9      110.30      113.36      9.50 o 
  -7  -1   9     2784.21     2837.95     23.69 o 
  -6  -1   9      758.09      874.60     10.37 o 
  -5  -1   9     3512.77     3558.41     22.87 o 
  -4  -1   9      803.82      784.27      9.19 o 
  -3  -1   9     3091.55     3519.07     26.00 o 
  -2  -1   9     1290.79     1128.61     16.61 o 
  -1  -1   9        0.31       14.81      5.85 o 
   0  -1   9     6531.72     6184.13     86.03 o 
   1  -1   9      328.63      350.07      4.35 o 
   2  -1   9      896.60      716.68     10.37 o 
   3  -1   9      165.11      190.80     14.21 o 
   4  -1   9       42.27       34.93      5.65 o 
   5  -1   9     3545.23     3842.65     52.52 o 
   6  -1   9      340.63      283.22     13.48 o 
   7  -1   9      605.61      734.46     16.67 o 
   8  -1   9      157.42      168.90     20.01 o 
   9  -1   9      293.89      325.82     21.37 o 
  10  -1   9     1234.44     1161.72     26.73 o 
  11  -1   9      212.16      174.35     22.12 o 
  12  -1   9       55.53       66.13     19.89 o 
  13  -1   9        9.51        9.51     12.35 o 
 -15   0   9       11.43       20.04     12.15 o 
 -14   0   9       59.76       74.84     14.72 o 
 -13   0   9      109.61      124.82     11.93 o 
 -12   0   9      548.62      520.95     15.22 o 
 -11   0   9      533.54      546.79     16.28 o 
 -10   0   9      287.25      263.12     13.85 o 
  -9   0   9       75.27       73.84      7.56 o 
  -8   0   9     2095.36     2058.79     24.11 o 
  -7   0   9      603.32      681.62     10.80 o 
  -6   0   9      234.38      267.29      7.45 o 
  -5   0   9       45.71       42.75      4.37 o 
  -4   0   9     2242.57     2273.96     15.21 o 
  -3   0   9     3003.96     3141.81     18.52 o 
  -2   0   9      768.17      699.82      7.98 o 
  -1   0   9        3.19        4.52      6.43 o 
   0   0   9        0.29        9.63      8.15 o 
   1   0   9        4.57        4.61      2.22 o 
   2   0   9      409.09      395.96      7.14 o 
   3   0   9     1691.42     1548.17     21.40 o 
   4   0   9      662.72      710.65     35.72 o 
   5   0   9     5478.33     5379.25     48.88 o 
   6   0   9      746.86      824.58     20.02 o 
   7   0   9       85.72       98.58     20.51 o 
   8   0   9      814.92      786.51     24.72 o 
   9   0   9       51.26       49.41     14.33 o 
  10   0   9      583.50      524.41     38.80 o 
  11   0   9        4.22        4.94     13.59 o 
  12   0   9      136.92      127.48     22.73 o 
 -15   1   9      436.12      474.01     20.97 o 
 -14   1   9       54.97       45.00     17.20 o 
 -13   1   9      124.99      159.82     13.88 o 
 -12   1   9       61.34       84.49     11.53 o 
 -11   1   9       15.07       23.29      9.23 o 
 -10   1   9     1400.15     1450.10     19.72 o 
  -9   1   9       18.04       23.86     10.57 o 
  -8   1   9        8.43        5.47      4.98 o 
  -7   1   9     3354.94     3464.80     31.20 o 
  -6   1   9     1309.02     1343.55     13.95 o 
  -5   1   9     1082.21      996.08     12.63 o 
  -4   1   9      416.75      493.45      8.06 o 
  -3   1   9      528.59      493.52      7.96 o 
  -2   1   9       61.42       60.21      4.12 o 
  -1   1   9     1274.55     1114.40     10.89 o 
   0   1   9      845.42      817.12      7.79 o 
   1   1   9      134.88      142.01      5.06 o 
   2   1   9     1975.85     1918.34     16.86 o 
   3   1   9      173.85      194.62      7.94 o 
   4   1   9      724.19      643.67     11.89 o 
   5   1   9       65.61       82.07     10.13 o 
   6   1   9       10.94       21.79      7.00 o 
   7   1   9        8.77        0.00     16.06 o 
   8   1   9       11.60       12.11     10.87 o 
   9   1   9      538.24      548.61     23.72 o 
  10   1   9        2.89        0.00     21.25 o 
  11   1   9        1.46       11.12     14.82 o 
  12   1   9       20.06       18.03     27.67 o 
 -15   2   9        1.18        0.00     10.54 o 
 -14   2   9        1.91       11.96     10.66 o 
 -13   2   9       23.38       19.89     10.60 o 
 -12   2   9       89.67       95.85     11.93 o 
 -11   2   9       15.23       15.31      8.97 o 
 -10   2   9       72.49       81.55     10.03 o 
  -9   2   9      219.80      228.04     13.04 o 
  -8   2   9      952.78     1019.00     16.20 o 
  -7   2   9       10.60       12.54      6.57 o 
  -6   2   9      124.52      155.17      7.28 o 
  -5   2   9     1104.63     1056.44     13.03 o 
  -4   2   9        3.37        5.67      3.61 o 
  -3   2   9      571.57      619.77      8.02 o 
  -2   2   9     2143.53     2286.57     16.82 o 
  -1   2   9     1332.52     1369.75     21.46 o 
   0   2   9     1375.56     1293.94     14.41 o 
   1   2   9     3361.12     3399.21     24.32 o 
   2   2   9       11.62       13.73      5.05 o 
   3   2   9       25.09       32.11      5.47 o 
   4   2   9      460.34      532.73     12.31 o 
   5   2   9      211.24      209.16      8.85 o 
   6   2   9        6.20        1.05      5.45 o 
   7   2   9        2.03        2.00      9.78 o 
   8   2   9      130.30      179.28     11.79 o 
   9   2   9       46.99       52.15     12.33 o 
  10   2   9      410.66      395.61     25.20 o 
  11   2   9        0.72       15.07     24.46 o 
 -15   3   9      100.53       82.72     15.81 o 
 -14   3   9        0.93        4.81      9.01 o 
 -13   3   9       59.99       98.55     15.92 o 
 -12   3   9      314.64      316.38     15.53 o 
 -11   3   9       34.59       45.03     12.56 o 
 -10   3   9       81.21      115.85      9.94 o 
  -9   3   9      452.62      415.12     15.08 o 
  -8   3   9     2328.16     2565.83     27.65 o 
  -7   3   9      183.26      176.21      9.88 o 
  -6   3   9      165.96      206.90     10.91 o 
  -5   3   9        6.15        0.00      3.83 o 
  -4   3   9       97.06      121.73      7.15 o 
  -3   3   9       21.00       32.92      5.44 o 
  -2   3   9       38.09       42.89      5.41 o 
  -1   3   9       19.66       41.24      7.12 o 
   0   3   9      292.94      360.56      8.88 o 
   1   3   9        1.96        3.54      5.17 o 
   2   3   9      163.66      171.56      6.74 o 
   3   3   9      578.23      591.02     11.18 o 
   4   3   9       27.61       37.47      6.71 o 
   5   3   9     1241.36     1279.36     17.43 o 
   6   3   9      111.01      136.92      8.38 o 
   7   3   9      123.76      128.02     13.56 o 
   8   3   9      514.56      551.41     16.16 o 
   9   3   9       38.06       34.22      9.81 o 
  10   3   9      127.26      115.62     15.83 o 
  11   3   9       35.90       28.41     17.54 o 
 -15   4   9       24.39       21.50     13.28 o 
 -14   4   9        6.81        6.70      9.65 o 
 -13   4   9        0.35        0.00     10.16 o 
 -12   4   9      469.45      465.61     17.74 o 
 -11   4   9      253.51      317.60     27.69 o 
 -10   4   9       41.40       60.19      9.35 o 
  -9   4   9      893.45      936.13     18.27 o 
  -8   4   9      457.73      457.78     18.73 o 
  -7   4   9      825.70      917.32     19.17 o 
  -6   4   9      460.33      484.44     16.73 o 
  -5   4   9       45.48       48.64      7.18 o 
  -4   4   9      386.90      389.20     11.65 o 
  -3   4   9     1782.66     1788.38     19.01 o 
  -2   4   9     1383.91     1322.88     14.70 o 
  -1   4   9       36.21       30.41      6.69 o 
   0   4   9     3544.09     3360.27     31.72 o 
   1   4   9     2113.20     2085.03     30.19 o 
   2   4   9      441.53      433.22      9.01 o 
   3   4   9        8.31       11.94      5.83 o 
   4   4   9      156.05      170.89     10.30 o 
   5   4   9       16.11       15.63      7.95 o 
   6   4   9       34.76       31.56      7.01 o 
   7   4   9      291.98      331.43     14.57 o 
   8   4   9      207.09      208.54     13.86 o 
   9   4   9      311.14      388.11     14.87 o 
  10   4   9      194.15      211.99     15.34 o 
 -14   5   9      109.61      111.98     16.64 o 
 -13   5   9      622.04      605.20     21.14 o 
 -12   5   9      410.19      398.07     21.07 o 
 -11   5   9      408.78      388.01     15.15 o 
 -10   5   9       23.70       30.00      8.99 o 
  -9   5   9        4.74       14.84      8.39 o 
  -8   5   9      529.41      545.65     14.92 o 
  -7   5   9      334.96      392.19     13.01 o 
  -6   5   9        3.77        5.83      5.89 o 
  -5   5   9     2102.61     2007.80     23.10 o 
  -4   5   9       35.74       30.32      9.73 o 
  -3   5   9       41.84       42.61      6.24 o 
  -2   5   9      963.30     1029.68     13.16 o 
  -1   5   9      586.13      562.12     13.05 o 
   0   5   9      864.31      856.71     17.73 o 
   1   5   9     2023.15     2022.31     28.34 o 
   2   5   9       12.64        6.59      5.79 o 
   3   5   9        4.80        3.47      4.98 o 
   4   5   9      672.31      701.67     19.40 o 
   5   5   9      441.43      459.80     11.79 o 
   6   5   9     1227.35     1274.69     20.34 o 
   7   5   9        7.61        9.30      8.29 o 
   8   5   9     1118.22     1276.23     22.89 o 
   9   5   9      151.37      115.57     12.44 o 
 -14   6   9      125.12      121.46     18.51 o 
 -13   6   9       16.61       15.50     11.81 o 
 -12   6   9      379.78      393.00     19.47 o 
 -11   6   9      270.58      293.21     15.04 o 
 -10   6   9      295.06      284.65     15.39 o 
  -9   6   9       94.87       89.12     13.53 o 
  -8   6   9     3306.87     3097.30     51.38 o 
  -7   6   9     2370.98     2320.29     31.12 o 
  -6   6   9      213.66      239.81     10.71 o 
  -5   6   9       60.75       52.10      8.79 o 
  -4   6   9      398.20      394.04     12.64 o 
  -3   6   9      204.25      215.71     11.64 o 
  -2   6   9       45.52       50.66      7.61 o 
  -1   6   9      100.76      136.82      9.65 o 
   0   6   9      652.75      640.83     12.84 o 
   1   6   9      410.34      480.17     21.34 o 
   2   6   9     1357.61     1296.01     16.81 o 
   3   6   9      726.22      775.40     15.12 o 
   4   6   9      296.76      341.22     14.11 o 
   5   6   9      379.56      465.45     13.38 o 
   6   6   9       15.49       18.43      8.35 o 
   7   6   9      696.77      737.59     21.35 o 
   8   6   9       18.84        7.56     11.53 o 
 -13   7   9       85.59      113.64     16.00 o 
 -12   7   9      963.61     1035.70     30.25 o 
 -11   7   9       58.43       74.12     12.21 o 
 -10   7   9       14.69       23.79     13.09 o 
  -9   7   9     1569.38     1682.26     38.68 o 
  -8   7   9       27.74       33.50     10.57 o 
  -7   7   9      628.51      600.83     17.23 o 
  -6   7   9       85.69       76.98     10.40 o 
  -5   7   9      396.11      382.73     34.72 o 
  -4   7   9      165.18      164.90     12.44 o 
  -3   7   9      769.33      819.98     15.45 o 
  -2   7   9        3.23        4.90      6.13 o 
  -1   7   9      891.92      995.22     21.04 o 
   0   7   9     3160.23     3207.20     31.25 o 
   1   7   9     3973.63     4039.44     48.94 o 
   2   7   9      408.26      487.55     12.99 o 
   3   7   9      137.01      140.86     10.37 o 
   4   7   9      115.48       95.47     10.04 o 
   5   7   9      607.16      612.29     14.38 o 
   6   7   9      304.00      323.33     15.49 o 
   7   7   9       26.98       15.29     12.21 o 
 -13   8   9      389.46      416.73     19.79 o 
 -12   8   9        5.97       17.45     12.87 o 
 -11   8   9      125.44      120.76     13.90 o 
 -10   8   9      482.35      567.69     24.56 o 
  -9   8   9       18.89       17.12      9.41 o 
  -8   8   9     1044.62     1124.52     23.09 o 
  -7   8   9      508.92      545.13     16.71 o 
  -6   8   9       54.26       63.46     10.78 o 
  -5   8   9       21.27       42.63      8.79 o 
  -4   8   9        8.02       12.49      8.20 o 
  -3   8   9     1504.32     1462.74     25.45 o 
  -2   8   9       18.69        7.58     16.06 o 
  -1   8   9      940.01        3.95     10.88 o 
   0   8   9        0.21        0.00      7.46 o 
   1   8   9     1114.08     1226.37     26.85 o 
   2   8   9     1217.38     1311.91     32.01 o 
   3   8   9       60.75       55.55     10.49 o 
   4   8   9       30.93       35.75      8.45 o 
   5   8   9        4.40        8.15      9.44 o 
   6   8   9       79.22       45.60     10.70 o 
 -12   9   9      313.17      257.32     20.93 o 
 -11   9   9      583.89      594.74     38.40 o 
 -10   9   9      174.25      168.97     16.90 o 
  -9   9   9      297.24      319.12     21.41 o 
  -8   9   9      123.00      130.05     16.44 o 
  -7   9   9      284.51      346.01     22.52 o 
  -6   9   9       51.62       50.48     11.27 o 
  -5   9   9      107.04      122.85     14.51 o 
  -4   9   9      547.14      495.15     30.27 o 
  -3   9   9       74.66       66.30     11.43 o 
  -2   9   9      544.68      514.72     32.37 o 
  -1   9   9        5.59       13.34     17.54 o 
   0   9   9      442.92      517.20     41.27 o 
   1   9   9        4.18        0.00      9.63 o 
   2   9   9       57.35       67.70      9.67 o 
   3   9   9        7.83        4.66      9.01 o 
   4   9   9       15.49        9.46      7.61 o 
   5   9   9      195.57      195.66     13.51 o 
 -11  10   9      160.02      156.13     17.91 o 
 -10  10   9       49.21       47.38     12.67 o 
  -9  10   9      225.45      278.02     18.17 o 
  -8  10   9      108.37       96.36     39.77 o 
  -7  10   9       78.31       60.57     21.75 o 
  -6  10   9      487.51      570.91     28.38 o 
  -5  10   9      334.37      321.71     24.21 o 
  -4  10   9        3.14       14.33     21.00 o 
  -3  10   9      126.10      128.72     26.93 o 
  -2  10   9       91.36       75.11     24.46 o 
  -1  10   9       12.42        9.88     11.12 o 
   0  10   9      136.51       95.86     32.86 o 
   1  10   9        5.30        0.00     13.83 o 
   2  10   9       63.43       45.15     12.46 o 
   3  10   9       15.97        2.62     11.63 o 
  -9  11   9        6.34        5.76     10.86 o 
  -8  11   9        1.38        2.25      9.72 o 
  -7  11   9       71.09       16.29     15.95 o 
  -6  11   9       45.53       26.11     14.98 o 
  -5  11   9        1.40        8.14     19.89 o 
  -4  11   9       22.93       11.82     10.50 o 
  -3  11   9      307.11      334.94     43.98 o 
  -2  11   9      137.41       68.68     16.31 o 
  -1  11   9      408.46      464.83     59.43 o 
   0  11   9       11.11       36.56     20.01 o 
   1  11   9       23.85       17.54     18.78 o 
  -5  12   9       37.67       27.67     25.94 o 
  -4  12   9      139.82       95.61     29.65 o 
  -1 -17  10      135.70        0.00     22.98 o 
   0 -17  10      136.12      158.61     34.59 o 
   1 -17  10       11.38       15.86     12.33 o 
   4 -17  10       17.93       14.57     16.85 o 
   5 -17  10       65.79       93.75     21.55 o 
  -4 -16  10       13.59        0.00     23.72 o 
  -3 -16  10        2.44        4.20     33.60 o 
  -2 -16  10       67.58        7.66     22.23 o 
  -1 -16  10        2.25        1.71      4.98 o 
   0 -16  10      145.41       97.10     15.81 o 
   1 -16  10        0.30        5.19      8.15 o 
   2 -16  10      692.43      737.46     43.00 o 
   3 -16  10       96.25       80.96     19.22 o 
   4 -16  10       73.14      102.53     27.67 o 
   5 -16  10       40.78       33.10     23.72 o 
   6 -16  10        1.37       16.83     17.66 o 
   7 -16  10      131.03       73.09     80.42 o 
   8 -16  10        0.43        0.00     24.74 o 
  -6 -15  10      126.48      134.38     84.87 o 
  -5 -15  10        2.69        0.00     21.25 o 
  -4 -15  10       18.81        0.00     33.85 o 
  -3 -15  10      113.78        0.00     17.05 o 
  -2 -15  10      581.09      538.45     62.03 o 
  -1 -15  10     1290.72     1274.28     67.74 o 
   0 -15  10        4.22       10.38      7.66 o 
   3 -15  10      414.89      496.78     25.15 o 
   4 -15  10      214.79      198.69     32.86 o 
   5 -15  10      102.13      142.19     19.46 o 
   6 -15  10        8.56       29.94     28.29 o 
   7 -15  10      378.52      323.37    186.56 o 
   8 -15  10     1402.93     1567.64     39.22 o 
   9 -15  10       91.20       53.54     51.51 o 
  -7 -14  10      108.69       86.20     54.72 o 
  -6 -14  10      125.22       41.78     39.16 o 
  -5 -14  10      923.44      941.71     69.70 o 
  -4 -14  10      748.06      648.32     74.14 o 
  -3 -14  10       23.01       32.37      8.26 o 
  -2 -14  10        7.85       15.15      9.76 o 
  -1 -14  10      440.68      470.89     19.55 o 
   0 -14  10      115.26      115.15     10.14 o 
   1 -14  10      927.08      928.16     40.04 o 
   2 -14  10      177.87      211.97     19.39 o 
   3 -14  10      108.55      110.19     24.21 o 
   4 -14  10      744.28      693.76     36.58 o 
   5 -14  10      354.78      463.32     27.68 o 
   6 -14  10      137.10      190.46     19.72 o 
   7 -14  10      290.78      253.16    157.39 o 
   8 -14  10        0.30        1.27     13.54 o 
   9 -14  10      117.79      114.19     84.37 o 
  10 -14  10       21.49       14.91     15.47 o 
  -9 -13  10       65.60       39.21     24.95 o 
  -8 -13  10       12.55       11.36     17.05 o 
  -7 -13  10      182.37       92.04     90.55 o 
  -6 -13  10       76.37       64.30     24.11 o 
  -5 -13  10      261.83      337.36     19.93 o 
  -4 -13  10      654.00      716.60     23.85 o 
  -3 -13  10       95.73       70.52     21.49 o 
  -2 -13  10      260.47      251.35     12.97 o 
  -1 -13  10        3.56        0.00      8.28 o 
   0 -13  10     1482.79     1448.00     23.44 o 
   1 -13  10      330.16      308.76     19.57 o 
   2 -13  10      172.53      245.10     25.45 o 
   3 -13  10     1571.47     1554.18     45.50 o 
   4 -13  10      127.11      107.78     18.82 o 
   5 -13  10      193.84      215.21     23.72 o 
   6 -13  10      472.51      476.80     29.90 o 
   7 -13  10      513.95      564.04     36.49 o 
   8 -13  10     1312.02     1266.28     46.44 o 
   9 -13  10       42.14       17.38     23.84 o 
  10 -13  10       21.73        4.83     20.58 o 
  11 -13  10       59.01        0.00     12.49 o 
 -10 -12  10      473.92      477.77     26.81 o 
  -9 -12  10       34.71       44.96     20.01 o 
  -8 -12  10      166.94      141.08     30.88 o 
  -7 -12  10        2.29       36.32     37.55 o 
  -6 -12  10      417.63      483.50     21.01 o 
  -5 -12  10      610.40      617.54     16.53 o 
  -4 -12  10        0.57        0.00      7.31 o 
  -3 -12  10      776.47      806.24     27.56 o 
  -2 -12  10        1.64        3.00      7.85 o 
  -1 -12  10     1748.47     1865.72     28.44 o 
   0 -12  10     3803.74     3661.43     52.01 o 
   1 -12  10      165.46      200.38     37.06 o 
   2 -12  10      191.09      181.35     50.03 o 
   3 -12  10      179.29      219.50     16.49 o 
   4 -12  10      133.18      150.09     15.19 o 
   5 -12  10      160.54      185.42     18.69 o 
   6 -12  10        2.05        1.95     11.28 o 
   7 -12  10       41.94       55.35     16.62 o 
   8 -12  10      800.29      822.49     26.07 o 
   9 -12  10      283.99      258.58     40.15 o 
  10 -12  10        0.38        0.00     13.71 o 
  11 -12  10      122.21       51.62     50.15 o 
  12 -12  10        2.59       10.21     17.66 o 
 -11 -11  10       36.68       20.80     15.93 o 
 -10 -11  10       20.69       38.79     19.52 o 
  -9 -11  10     1023.16     1117.01     49.44 o 
  -8 -11  10      214.78      185.80     29.65 o 
  -7 -11  10      193.25      225.75     23.72 o 
  -6 -11  10       13.33       10.43     11.52 o 
  -5 -11  10      300.88      293.43      9.05 o 
  -4 -11  10     2500.41     2481.97     40.33 o 
  -3 -11  10       21.54       38.10     15.19 o 
  -2 -11  10        6.15        8.32      8.22 o 
  -1 -11  10      136.33      149.48     20.51 o 
   0 -11  10     1139.09     1324.85     19.63 o 
   1 -11  10     1137.24     1129.47     29.30 o 
   2 -11  10       10.83       16.84     23.96 o 
   3 -11  10        2.05       12.35      9.78 o 
   4 -11  10       12.74       16.65     12.49 o 
   5 -11  10      150.75      207.80     23.89 o 
   6 -11  10       19.32        2.64     14.95 o 
   7 -11  10       64.86      102.61     14.30 o 
   8 -11  10       51.40       59.89     14.03 o 
   9 -11  10      829.33      863.01     30.40 o 
  10 -11  10      229.52      212.08     22.71 o 
  11 -11  10        0.78        0.00     18.07 o 
  12 -11  10       32.98       15.24     17.79 o 
 -11 -10  10      132.86      144.78     24.71 o 
 -10 -10  10      534.14      539.21     40.03 o 
  -9 -10  10      353.55      344.95     20.34 o 
  -8 -10  10      202.69      155.04     27.55 o 
  -7 -10  10      197.78      219.70     15.75 o 
  -6 -10  10      170.68      214.43     32.56 o 
  -5 -10  10       38.29       42.24      9.50 o 
  -4 -10  10      462.73      475.99     12.92 o 
  -3 -10  10      190.43      169.89     20.26 o 
  -2 -10  10       42.27       63.98     12.21 o 
  -1 -10  10      120.14      154.34     23.72 o 
   0 -10  10      959.49     1008.95     18.81 o 
   1 -10  10      518.45      521.61     20.76 o 
   2 -10  10      265.74      310.28     17.17 o 
   3 -10  10      985.68      965.39     27.69 o 
   4 -10  10      359.74      372.55     15.63 o 
   5 -10  10       14.24       17.14      9.68 o 
   6 -10  10     1200.99     1311.63     70.46 o 
   7 -10  10      198.77      281.27     19.74 o 
   8 -10  10     3883.08     3971.06     55.28 o 
   9 -10  10       10.50       20.04     19.06 o 
  10 -10  10       66.66       74.67     17.84 o 
  11 -10  10      303.06      333.10     20.12 o 
  12 -10  10       44.27       33.93     16.78 o 
  13 -10  10       21.70        5.21     16.02 o 
 -12  -9  10       73.52       17.36      7.79 o 
 -11  -9  10       67.70       77.79     42.50 o 
 -10  -9  10      264.92      241.28     13.49 o 
  -9  -9  10      968.23      921.75     26.20 o 
  -8  -9  10      183.51      232.78     20.08 o 
  -7  -9  10       98.23      104.69     14.18 o 
  -6  -9  10      187.75      185.30      9.26 o 
  -5  -9  10      362.06      406.93     10.03 o 
  -4  -9  10       79.86       99.47      6.74 o 
  -3  -9  10      354.63      368.11     11.22 o 
  -2  -9  10      553.80      469.53     17.89 o 
  -1  -9  10      822.71      838.77     15.38 o 
   0  -9  10      141.59      186.87     10.98 o 
   1  -9  10      130.99      164.62     14.58 o 
   2  -9  10       92.67       84.21      9.78 o 
   3  -9  10       16.03        6.83     11.69 o 
   4  -9  10     1455.02     1487.42     31.16 o 
   5  -9  10      249.61      244.03     13.42 o 
   6  -9  10      408.68      430.28     27.80 o 
   7  -9  10       21.73       40.18     13.30 o 
   8  -9  10     2323.06     2372.30     46.29 o 
   9  -9  10     1700.80     1853.14     36.30 o 
  10  -9  10        7.30        0.00      9.88 o 
  11  -9  10        7.10       12.59     11.43 o 
  12  -9  10       27.75       14.94     15.93 o 
  13  -9  10       68.07       52.48     56.45 o 
 -13  -8  10       68.23       39.30     10.33 o 
 -12  -8  10        2.69        0.74      9.66 o 
 -11  -8  10      199.65      204.99     37.06 o 
 -10  -8  10       49.16       51.71      9.47 o 
  -9  -8  10      142.61      167.27     11.60 o 
  -8  -8  10      215.08      197.77     11.19 o 
  -7  -8  10      441.79      468.00     14.92 o 
  -6  -8  10      717.20      729.01     17.82 o 
  -5  -8  10       76.00       82.18      9.26 o 
  -4  -8  10      183.17      202.52      8.68 o 
  -3  -8  10      250.90      249.68     13.47 o 
  -2  -8  10      559.22      680.15     16.08 o 
  -1  -8  10        5.35       15.07      6.17 o 
   0  -8  10     1509.49     1603.00     19.89 o 
   1  -8  10     2962.01     2970.22     94.72 o 
   2  -8  10      134.33      153.82     14.76 o 
   3  -8  10      515.70      515.77     15.73 o 
   4  -8  10       69.33       87.54     10.99 o 
   5  -8  10     1134.89     1170.88     19.54 o 
   6  -8  10        2.19        6.07      9.09 o 
   7  -8  10      488.31      431.00     19.05 o 
   8  -8  10       56.52       29.17     16.13 o 
   9  -8  10       57.21       46.52     13.94 o 
  10  -8  10      707.62      767.51     24.96 o 
  11  -8  10        0.59        0.00     11.16 o 
  12  -8  10      106.85      145.27     25.94 o 
  13  -8  10       27.21       17.78     32.49 o 
 -13  -7  10      117.40       94.28     12.97 o 
 -12  -7  10      138.39      140.58     16.07 o 
 -11  -7  10      113.48      139.45     15.02 o 
 -10  -7  10      270.68      266.83     12.52 o 
  -9  -7  10     1235.51     1353.29     28.99 o 
  -8  -7  10       80.29      104.51      8.89 o 
  -7  -7  10      164.09      170.25      9.60 o 
  -6  -7  10       14.56       27.01      5.62 o 
  -5  -7  10      947.40     1013.69     16.01 o 
  -4  -7  10     1082.65     1179.46     14.59 o 
  -3  -7  10      425.93      403.96      9.88 o 
  -2  -7  10        1.56        1.26      5.21 o 
  -1  -7  10      127.18      134.89     13.71 o 
   0  -7  10       90.70       79.17      7.58 o 
   1  -7  10     1259.16     1155.73     15.89 o 
   2  -7  10      102.88      133.78      7.68 o 
   3  -7  10     1364.17     1439.62     34.01 o 
   4  -7  10      848.17      907.90     21.55 o 
   5  -7  10       13.91       30.53      9.18 o 
   6  -7  10      214.39      263.20     11.68 o 
   7  -7  10     2386.00     2423.33     30.47 o 
   8  -7  10      174.20      143.32     13.63 o 
   9  -7  10      355.65      285.59     19.40 o 
  10  -7  10      399.73      430.88     19.94 o 
  11  -7  10      276.80      305.97     17.13 o 
  12  -7  10      170.53      135.41     19.51 o 
  13  -7  10      338.15      353.49     20.51 o 
 -14  -6  10       15.83       21.77     17.91 o 
 -13  -6  10        0.02        0.00      7.74 o 
 -12  -6  10      810.85      789.37     69.70 o 
 -11  -6  10       36.57       19.37     13.79 o 
 -10  -6  10      811.55      785.64     39.55 o 
  -9  -6  10       73.14       82.38     11.63 o 
  -8  -6  10      127.80      127.34      9.31 o 
  -7  -6  10     1511.32     1512.04     20.62 o 
  -6  -6  10      107.67      132.29      6.56 o 
  -5  -6  10      396.28      409.38     12.59 o 
  -4  -6  10       19.66       15.15      4.23 o 
  -3  -6  10      400.69      437.06      8.86 o 
  -2  -6  10      661.01      660.46     11.54 o 
  -1  -6  10      394.97      411.90     13.54 o 
   0  -6  10      674.25      635.44      9.87 o 
   1  -6  10        1.19        0.00      3.38 o 
   2  -6  10      655.48      704.38     14.83 o 
   3  -6  10       27.88       35.33      6.67 o 
   4  -6  10      249.82      258.63      9.97 o 
   5  -6  10      311.00      338.12     12.52 o 
   6  -6  10       48.19       39.21     11.99 o 
   7  -6  10      257.21      242.69     11.69 o 
   8  -6  10     1179.63     1212.13     21.33 o 
   9  -6  10     2307.82     2196.00     34.83 o 
  10  -6  10      269.69      294.59     17.42 o 
  11  -6  10      577.58      571.61     19.63 o 
  12  -6  10      312.44      308.18     46.95 o 
  13  -6  10       22.63       11.35     11.69 o 
 -14  -5  10        1.02       13.48     16.89 o 
 -13  -5  10     1138.85     1075.58     30.05 o 
 -12  -5  10      261.95      243.53     31.75 o 
 -11  -5  10      915.90      943.04     22.62 o 
 -10  -5  10      129.99      155.77     11.51 o 
  -9  -5  10       15.79       13.75      7.17 o 
  -8  -5  10       71.32       65.84      8.36 o 
  -7  -5  10      274.91      278.03      8.54 o 
  -6  -5  10     1962.68     2089.67     20.85 o 
  -5  -5  10        1.27        3.00      4.00 o 
  -4  -5  10     2400.40     2406.39     17.70 o 
  -3  -5  10      394.23      398.92      8.18 o 
  -2  -5  10      103.94       76.66      3.58 o 
  -1  -5  10      201.20      239.78      8.48 o 
   0  -5  10        0.38        2.45      2.78 o 
   1  -5  10       21.95       11.16      4.36 o 
   2  -5  10      536.99      445.71      9.89 o 
   3  -5  10       39.48       28.78      4.33 o 
   4  -5  10      811.10      922.06     17.80 o 
   5  -5  10     1411.38     1418.25     22.67 o 
   6  -5  10     1295.57     1253.06     19.70 o 
   7  -5  10      553.17      544.87     17.18 o 
   8  -5  10     1576.91     1650.60     27.60 o 
   9  -5  10       32.96       38.51      9.26 o 
  10  -5  10      901.40      859.43     29.34 o 
  11  -5  10      642.96      591.14     23.11 o 
  12  -5  10      121.36       97.85     13.93 o 
  13  -5  10      131.49      143.67     16.57 o 
 -14  -4  10      105.79      100.62     19.64 o 
 -13  -4  10      420.50      370.92     18.47 o 
 -12  -4  10      827.74      798.14     24.47 o 
 -11  -4  10      148.90      146.88     15.94 o 
 -10  -4  10     1226.72     1215.24     25.66 o 
  -9  -4  10      343.61      400.10     13.62 o 
  -8  -4  10      172.73      212.93     15.20 o 
  -7  -4  10     1238.21     1354.47     17.63 o 
  -6  -4  10       20.83       11.97      4.76 o 
  -5  -4  10     2199.01     2243.86     20.90 o 
  -4  -4  10     2038.25     2221.34     24.61 o 
  -3  -4  10      508.85      455.37      7.00 o 
  -2  -4  10     2829.00     2764.82     19.16 o 
  -1  -4  10     1928.49     1737.48     11.40 o 
   0  -4  10     1372.81     1059.32    151.75 o 
   1  -4  10      842.57      795.43     17.79 o 
   2  -4  10      379.14      282.16      5.92 o 
   3  -4  10      149.60      198.82      7.58 o 
   4  -4  10     1450.73     1356.78     14.26 o 
   5  -4  10      431.13      530.79     24.09 o 
   6  -4  10       64.06       96.85     10.25 o 
   7  -4  10        1.61        2.77      6.94 o 
   8  -4  10     1806.67     1665.68     29.68 o 
   9  -4  10      985.97      941.58     21.72 o 
  10  -4  10       71.20       71.09     17.63 o 
  11  -4  10       10.55        3.07      9.19 o 
  12  -4  10       19.74       10.45     16.00 o 
  13  -4  10        3.25        0.00     15.44 o 
 -15  -3  10      136.15      154.03     14.42 o 
 -14  -3  10      398.20      344.64     15.86 o 
 -13  -3  10      110.72       97.53     14.37 o 
 -12  -3  10     1033.94     1049.80     21.21 o 
 -11  -3  10      365.33      381.99     12.80 o 
 -10  -3  10      678.78      714.81     14.34 o 
  -9  -3  10      720.44      713.20     15.87 o 
  -8  -3  10     1349.64     1343.65     17.36 o 
  -7  -3  10      706.95      680.82     12.84 o 
  -6  -3  10      476.64      469.57     10.08 o 
  -5  -3  10      682.30      735.52     10.17 o 
  -4  -3  10      789.95      770.13     16.27 o 
  -3  -3  10      225.50      221.37      7.63 o 
  -2  -3  10      567.59      506.33      9.76 o 
  -1  -3  10        3.66        5.44      7.91 o 
   0  -3  10     6332.41     6760.42     94.92 o 
   1  -3  10     1680.16     1373.43     36.62 o 
   2  -3  10      801.91      821.70      7.77 o 
   3  -3  10       76.90       59.27      3.14 o 
   4  -3  10       88.42      101.61      6.42 o 
   5  -3  10     1091.32     1040.51     15.06 o 
   6  -3  10       18.46       17.70      6.25 o 
   7  -3  10      186.01      161.78      9.14 o 
   8  -3  10     2948.15     2863.06     36.14 o 
   9  -3  10      414.01      432.63     21.75 o 
  10  -3  10      652.67      612.00     20.19 o 
  11  -3  10       35.50       36.99     12.31 o 
  12  -3  10        2.17        0.00     13.70 o 
  13  -3  10      285.22      230.05     22.12 o 
 -15  -2  10      525.06      517.34     32.24 o 
 -14  -2  10       71.07       81.64     11.79 o 
 -13  -2  10       38.20       38.66     10.64 o 
 -12  -2  10        4.04        0.00      6.58 o 
 -11  -2  10     1008.23      983.55     18.93 o 
 -10  -2  10       26.45       33.59      8.50 o 
  -9  -2  10       45.70       67.50      8.56 o 
  -8  -2  10     2184.21     2087.90     23.65 o 
  -7  -2  10      263.83      209.65      7.17 o 
  -6  -2  10     1356.68     1384.36     13.23 o 
  -5  -2  10     1301.17     1160.23     10.79 o 
  -4  -2  10     1529.44     1698.70     17.16 o 
  -3  -2  10     1126.10     1141.46     18.86 o 
  -2  -2  10       65.41       71.85     12.05 o 
  -1  -2  10     3650.31     3795.92     53.04 o 
   0  -2  10       65.83       63.99     10.87 o 
   1  -2  10     2537.97     2396.30     39.12 o 
   2  -2  10     3076.69     3043.67     25.36 o 
   3  -2  10      711.57      721.83     11.11 o 
   4  -2  10      280.62      235.62      7.62 o 
   5  -2  10       81.07       74.83      5.52 o 
   6  -2  10      878.26      880.91     18.83 o 
   7  -2  10       83.63       91.21     12.29 o 
   8  -2  10      738.39      706.50     24.84 o 
   9  -2  10       33.85       42.02     18.65 o 
  10  -2  10      228.77      183.21     14.49 o 
  11  -2  10      228.91      205.34     35.83 o 
  12  -2  10       18.05       18.74     13.28 o 
 -15  -1  10       45.31       37.58     15.68 o 
 -14  -1  10      209.73      208.84     21.94 o 
 -13  -1  10       11.04        5.52      8.65 o 
 -12  -1  10        4.46        2.92      7.46 o 
 -11  -1  10      892.95      885.62     18.65 o 
 -10  -1  10      253.31      257.38     16.46 o 
  -9  -1  10      340.59      337.53     13.52 o 
  -8  -1  10       16.68       13.85      7.35 o 
  -7  -1  10     2800.56     2734.04     24.61 o 
  -6  -1  10      594.05      642.34     13.77 o 
  -5  -1  10      293.08      320.46      6.21 o 
  -4  -1  10      744.84      835.06      8.45 o 
  -3  -1  10      215.69      220.61      8.86 o 
  -2  -1  10     1964.48     1938.43     24.23 o 
  -1  -1  10     1019.08      938.14     16.25 o 
   0  -1  10     2757.54     2967.58     44.82 o 
   1  -1  10       97.84      102.04     12.60 o 
   2  -1  10       52.34       69.43      4.03 o 
   3  -1  10     1752.75     1644.87     17.15 o 
   4  -1  10     1994.42     2074.27     27.96 o 
   5  -1  10     1695.49     1604.91     25.97 o 
   6  -1  10        4.05        9.88      8.15 o 
   7  -1  10       10.49       13.39      6.00 o 
   8  -1  10       38.18       32.40      9.39 o 
   9  -1  10     1515.27     1432.59     26.80 o 
  10  -1  10      236.00      215.42     15.40 o 
  11  -1  10        8.59        3.31      8.30 o 
  12  -1  10      108.19      129.21     22.48 o 
 -15   0  10       54.16       52.74     13.68 o 
 -14   0  10       68.49       69.23     18.48 o 
 -13   0  10       40.94       17.42     11.19 o 
 -12   0  10        0.76        2.45      8.72 o 
 -11   0  10      233.12      253.57     15.30 o 
 -10   0  10        5.40        0.00      6.56 o 
  -9   0  10      210.79      213.72      9.91 o 
  -8   0  10     1874.34     1910.36     19.58 o 
  -7   0  10       62.49       60.67      7.41 o 
  -6   0  10      310.83      308.95      7.60 o 
  -5   0  10       54.19       52.20      5.23 o 
  -4   0  10      418.43      500.56      6.49 o 
  -3   0  10      383.01      399.85      4.83 o 
  -2   0  10        7.02       25.78      8.75 o 
  -1   0  10      874.78      973.00     19.32 o 
   0   0  10      256.49      236.23     22.73 o 
   1   0  10     1224.51     1107.91      8.86 o 
   2   0  10      372.83      344.33      8.37 o 
   3   0  10      366.89      405.45      8.99 o 
   4   0  10     1143.00     1141.47     18.59 o 
   5   0  10     1571.61     1670.85     27.56 o 
   6   0  10      963.09      921.58     20.30 o 
   7   0  10      652.19      637.15     20.76 o 
   8   0  10      561.01      604.48     22.24 o 
   9   0  10       66.08       80.79     24.95 o 
  10   0  10      149.68      240.64     21.00 o 
  11   0  10       13.33        0.00     11.12 o 
  12   0  10       60.98       51.39     31.13 o 
 -15   1  10      138.46      173.16     16.78 o 
 -14   1  10        7.39        7.55      9.72 o 
 -13   1  10        3.20        0.00     13.58 o 
 -12   1  10       90.48      100.29     13.06 o 
 -11   1  10       28.04       31.88     11.22 o 
 -10   1  10      559.49      541.15     13.26 o 
  -9   1  10      320.96      307.99     13.36 o 
  -8   1  10      488.43      482.98     12.50 o 
  -7   1  10      637.09      600.49     10.47 o 
  -6   1  10      826.76      811.90     11.04 o 
  -5   1  10      434.98      380.71      6.52 o 
  -4   1  10     1277.34     1302.49     12.62 o 
  -3   1  10      150.13      177.57      5.67 o 
  -2   1  10     1438.84     1453.75     13.36 o 
  -1   1  10     1618.70     1622.88     10.53 o 
   0   1  10        7.26       10.00      2.55 o 
   1   1  10      983.15      968.22     12.19 o 
   2   1  10     1116.66     1147.21     12.02 o 
   3   1  10        7.80       12.96      3.91 o 
   4   1  10      155.31      164.42      8.99 o 
   5   1  10        6.41        8.39      5.90 o 
   6   1  10       77.53       60.57     10.73 o 
   7   1  10       35.86       28.70     10.75 o 
   8   1  10      355.98      361.97     14.49 o 
   9   1  10       28.82       49.75     12.83 o 
  10   1  10      297.83      259.69     21.99 o 
  11   1  10       24.41        9.63     23.22 o 
 -15   2  10        2.07        0.00     11.39 o 
 -14   2  10       20.36       18.48     11.44 o 
 -13   2  10        8.65        0.00     10.82 o 
 -12   2  10      146.10      103.44     12.34 o 
 -11   2  10      266.35      305.91     25.40 o 
 -10   2  10       12.31       15.22      7.05 o 
  -9   2  10      854.54      810.80     16.58 o 
  -8   2  10       67.90       65.13      8.00 o 
  -7   2  10      694.19      701.35     15.17 o 
  -6   2  10       64.22       71.79      9.91 o 
  -5   2  10     1554.14     1486.71     15.63 o 
  -4   2  10      439.66      492.64     11.45 o 
  -3   2  10      179.90      203.49      6.65 o 
  -2   2  10      671.62      706.60      8.07 o 
  -1   2  10     2277.60     2152.22     20.85 o 
   0   2  10        9.77        6.99      2.63 o 
   1   2  10       57.52       59.60      4.79 o 
   2   2  10        5.34        5.99      4.11 o 
   3   2  10        3.73        2.65      4.63 o 
   4   2  10      594.66      572.60     11.17 o 
   5   2  10     2975.71     2908.12     39.20 o 
   6   2  10       72.72       95.25     10.27 o 
   7   2  10      658.79      699.49     17.13 o 
   8   2  10      176.83      190.97     38.79 o 
   9   2  10      220.06      234.75     18.65 o 
  10   2  10       49.94       46.53     17.60 o 
  11   2  10        8.15       19.27     16.55 o 
 -15   3  10       95.69      135.34     17.46 o 
 -14   3  10      414.33      440.12     19.21 o 
 -13   3  10      266.31      275.30     33.88 o 
 -12   3  10        1.80        0.00      7.25 o 
 -11   3  10       74.67       71.89     12.93 o 
 -10   3  10       89.49       96.62     11.70 o 
  -9   3  10        0.22        0.00      6.07 o 
  -8   3  10     5212.15     5135.83     44.25 o 
  -7   3  10       11.89        7.86      5.43 o 
  -6   3  10        4.95        3.43      5.14 o 
  -5   3  10      697.17      710.16     11.56 o 
  -4   3  10       89.08      102.38      7.32 o 
  -3   3  10       47.92       58.34      5.40 o 
  -2   3  10     2163.36     2081.22     18.71 o 
  -1   3  10       48.40       66.40      8.08 o 
   0   3  10        1.61        0.00      6.06 o 
   1   3  10      694.53      709.83     12.00 o 
   2   3  10      290.69      257.89      7.79 o 
   3   3  10      479.43      440.74      9.75 o 
   4   3  10        3.69        0.00      3.75 o 
   5   3  10        0.49        0.00      5.03 o 
   6   3  10     1532.69     1496.58     22.70 o 
   7   3  10      311.60      333.79     11.55 o 
   8   3  10       14.32       18.72      8.75 o 
   9   3  10       13.94        1.62      7.32 o 
  10   3  10      323.72      299.27    176.67 o 
 -14   4  10      489.01      467.95     21.57 o 
 -13   4  10       13.04       11.08     10.63 o 
 -12   4  10       84.51      100.21     13.68 o 
 -11   4  10     1572.93     1538.54     25.37 o 
 -10   4  10      303.86      315.00     12.88 o 
  -9   4  10     2669.99     2871.79     35.66 o 
  -8   4  10      134.87      185.96     15.55 o 
  -7   4  10       74.21       52.56     10.35 o 
  -6   4  10        1.25        5.03      6.01 o 
  -5   4  10        5.17        5.91      6.72 o 
  -4   4  10      104.59      129.28      7.27 o 
  -3   4  10       82.48       89.33      7.62 o 
  -2   4  10       45.61       49.27      5.80 o 
  -1   4  10      116.81      111.46      8.82 o 
   0   4  10     3780.27     4039.13     46.80 o 
   1   4  10       60.82       65.02      9.85 o 
   2   4  10      182.08      197.12      7.44 o 
   3   4  10      837.45      815.44     13.56 o 
   4   4  10        2.68        8.55      6.12 o 
   5   4  10      412.05      396.51     11.88 o 
   6   4  10      147.08      128.11     11.98 o 
   7   4  10       55.94       53.78      9.67 o 
   8   4  10       77.53       65.27      9.38 o 
   9   4  10      518.28      513.41     23.33 o 
 -14   5  10        4.28       15.52     10.96 o 
 -13   5  10      172.14      151.36     15.81 o 
 -12   5  10      254.55      280.49     17.13 o 
 -11   5  10      470.88      564.47     20.34 o 
 -10   5  10       15.59       27.15      9.44 o 
  -9   5  10     3312.08     3562.32     39.79 o 
  -8   5  10        9.93        4.29      8.66 o 
  -7   5  10      122.76      123.57     10.69 o 
  -6   5  10       61.36       71.24      9.06 o 
  -5   5  10       10.38       17.02      9.79 o 
  -4   5  10      988.36      960.13     14.17 o 
  -3   5  10      373.25      395.79     10.79 o 
  -2   5  10       54.19       51.61      5.87 o 
  -1   5  10      268.27      329.63     10.29 o 
   0   5  10      385.60      419.67     15.85 o 
   1   5  10     1278.10     1311.23     16.66 o 
   2   5  10        0.70        2.95      5.08 o 
   3   5  10      447.64      520.96     12.87 o 
   4   5  10      133.24      136.52     11.13 o 
   5   5  10      371.93      380.23     14.38 o 
   6   5  10      352.86      341.99     14.65 o 
   7   5  10      605.43      638.83     15.34 o 
   8   5  10      471.00      490.15     20.71 o 
 -13   6  10        0.67        0.00     11.22 o 
 -12   6  10      249.36      271.74     16.72 o 
 -11   6  10       54.28       46.46     12.97 o 
 -10   6  10      254.17      318.24     22.95 o 
  -9   6  10      922.51      882.13     24.31 o 
  -8   6  10     1437.52     1536.01     21.98 o 
  -7   6  10       70.55       88.91      9.19 o 
  -6   6  10     1114.58     1126.58     22.31 o 
  -5   6  10     2350.29     2485.70     34.68 o 
  -4   6  10        8.49       10.59      6.71 o 
  -3   6  10       82.20       70.14      7.71 o 
  -2   6  10        2.89        6.86      5.92 o 
  -1   6  10      291.02      303.64     11.82 o 
   0   6  10     4484.13     4613.25     53.03 o 
   1   6  10      592.27      583.90     23.35 o 
   2   6  10     1152.62     1313.12     17.21 o 
   3   6  10        5.16        1.00      4.86 o 
   4   6  10      933.94     1079.97     17.70 o 
   5   6  10      658.17      654.76     14.44 o 
   6   6  10      337.22      326.55     17.90 o 
   7   6  10      318.66      330.24     19.94 o 
 -13   7  10       43.63       53.37     14.51 o 
 -12   7  10      384.98      377.73     18.98 o 
 -11   7  10        6.62        9.35     13.17 o 
 -10   7  10       72.74       71.90     11.34 o 
  -9   7  10      511.31      469.19     17.03 o 
  -8   7  10      105.05       61.35      9.90 o 
  -7   7  10      552.74      575.80     16.36 o 
  -6   7  10       78.41       88.02      9.56 o 
  -5   7  10      327.64      317.94     11.96 o 
  -4   7  10      274.07      309.17     17.51 o 
  -3   7  10       73.44       69.24     10.84 o 
  -2   7  10       82.91       73.94      8.04 o 
  -1   7  10      389.55      421.32     15.67 o 
   0   7  10     3085.54     3034.70     42.16 o 
   1   7  10      268.90      308.67     21.63 o 
   2   7  10       87.72      110.97     11.19 o 
   3   7  10      366.72      427.14     17.99 o 
   4   7  10      380.10      357.55     15.03 o 
   5   7  10      194.38      252.30     27.71 o 
   6   7  10       40.45       32.95      8.59 o 
 -12   8  10      375.82      358.15     20.88 o 
 -11   8  10      228.59      216.46     18.70 o 
 -10   8  10      761.18      766.23     36.10 o 
  -9   8  10      375.21      389.68     20.20 o 
  -8   8  10     1650.82     1658.57     31.90 o 
  -7   8  10        0.01       22.25     14.07 o 
  -6   8  10      579.58      566.34     31.30 o 
  -5   8  10     1016.99     1014.74     23.37 o 
  -4   8  10        9.49       21.30      8.92 o 
  -3   8  10      749.17      770.32     36.83 o 
  -2   8  10       34.57       40.61     12.08 o 
  -1   8  10       83.79       80.89      9.30 o 
   0   8  10       13.77       13.90      9.25 o 
   1   8  10      388.42      420.86     41.02 o 
   2   8  10       26.07       15.33      8.00 o 
   3   8  10       74.74       77.91     12.18 o 
   4   8  10        2.88       14.03      7.43 o 
   5   8  10        0.78        2.80      8.34 o 
 -11   9  10       61.58       47.51     14.76 o 
 -10   9  10      154.85      197.80     19.61 o 
  -9   9  10        4.35        0.00      9.16 o 
  -8   9  10       76.34       61.22     12.52 o 
  -7   9  10      441.90      447.33     25.26 o 
  -6   9  10       25.11       20.25     11.44 o 
  -5   9  10       62.71       67.83     11.40 o 
  -4   9  10      227.84      233.08     28.85 o 
  -3   9  10      109.60       97.09     10.40 o 
  -2   9  10     1018.71     1120.96     51.04 o 
  -1   9  10       21.63       27.38     10.06 o 
   0   9  10       77.91       90.18     18.78 o 
   1   9  10        0.58        0.00      9.00 o 
   2   9  10       84.41       75.25      9.47 o 
   3   9  10       60.83       71.92     15.72 o 
  -9  10  10       28.59       22.45     14.53 o 
  -8  10  10        1.46        8.61     12.54 o 
  -7  10  10        0.49        7.17      9.84 o 
  -6  10  10       54.50       44.85     10.54 o 
  -5  10  10      310.54      316.25     29.64 o 
  -4  10  10      225.40      246.48     30.89 o 
  -3  10  10       18.74        5.20      7.71 o 
  -2  10  10       24.59       26.07     10.90 o 
  -1  10  10        1.63        0.00     16.55 o 
   0  10  10     1004.10     1107.59     38.56 o 
   1  10  10      601.67      719.87     50.41 o 
  -6  11  10       13.19        2.98      9.52 o 
  -5  11  10        5.87        3.95      9.94 o 
  -4  11  10       98.74       62.11     16.49 o 
  -3  11  10      365.82      357.27     79.81 o 
  -2  11  10       44.32       45.10     15.69 o 
   0 -17  11      226.37       89.85     58.80 o
[truncated: 162,052 more chars]
